# Supplementary material for: Metabolic Engineering of the Shikimate Pathway for Production of Aromatics and Derived Compounds—Present and Future Strain Construction Strategies
Source: Front Bioeng Biotechnol. 2018 Mar 26;6:32. doi: 10.3389/fbioe.2018.00032 (PMC5879953; doi:10.3389/fbioe.2018.00032)
Supplement: Supplementary file 2 [file data_sheet_2.xlsx]

## Sheet: Sheet
Organism / strain	Carbon-source	Determining intermediate	Target compound	Consumed substrate [g/L]	Final product titer [mM]	Final product titer [g/L]	Product yield [mg/g]	Product yield [mol/mol]	Product carbon yield [% C-mol/C-mol]	Theoretical max. product carbon yield w/ biomass [% C-mol/C-mol]	Theoretical max. product carbon yield w/o biomass [% C-mol/C-mol]	Achieved yield in percent of theoretical [%]	Biomass yield (av.) [gCDW/g]	Theoretical max. biomass yield at respective product yield [% C-mol/C-mol]	Final biomass (approx.) [gCDW/L]	Final biomass (calc.) [gCDW/L]	Production time [h]	Productivity [mg/L×h]	Yield coefficient (YP/X) [mmol/gCDW]	Yield coefficient (YP/S) [g/g]	Yield coefficient (YX/S) [gCDW/mol]	Specific rate (real/est.) [mmol/gCDW×h]	Specific rate (calc.) [mmol/gCDW×h]	Specific rate (real/est.) [mg/gCDW×h]	Specific rate (calc.) [mg/gCDW×h]	Reference
Corynebacterium glutamicum	Glucose	-	Shikimate	286.005	809.647	141	492.998	0.51	59.5	89.9	92.1133	66.1846	0.5	22	72.5026	56.629	48	2937.5	11.1671	0.492998	0.253501	0.232649	0.297862	40.5158	51.8727	(Kogure, Kubota et al. 2016)
Pichia stipitis	Glucose (4%)	-	Shikimate	40.0156	17.8582	3.11	77.7197	0.0804	9.38	62.69	91.2281	14.9625	0.5	74	18.4528	26.6504	120	25.9167	0.967775	0.0777197	0.46114	0.0080648	0.00558409	1.40448	0.972469	(Gao, Cao et al. 2016)
Escherichia coli	Glucose	Dehydroshikimate	cis,cis-Muconate	212.055	258.954	36.8	173.54	0.22	22	84.1851	87.1011	26.1329	0.48	52	84.1225	99.2418	48	766.667	3.0783	0.17354	0.396701	0.0641313	0.054361	9.11369	7.72524	(Draths and Frost 1994, Niu, Draths et al. 2002)
Escherichia coli	Glucose + Xylose (2:1 w/w)	Dehydroshikimate	cis,cis-Muconate	13.4286	33.073	4.7	350	0.419052	44.3703	83.7916	87.062	52.9531	0.5	36	4.36429	4.35086	72	65.2778	7.57809	0.35	0.325	0.105251	0.105576	14.9573	15.0034	(Zhang, Pereira et al. 2015)
Escherichia coli	Glycerol (1%) + Glucose (0.25%)	Anthranilate	cis,cis-Muconate	12.5	2.74407	0.38996	31.1968	0.0240833	4.01389	69.1239	74.9677	5.8068	0.360692	70	4.368	7.875	32	12.1862	0.628221	0.0311968	0.34944	0.0196319	0.0108892	2.78989	1.54746	(Sun, Lin et al. 2013)
Escherichia coli	Glycerol (1%) + Glucose (0.25%)	2,3-Dihydroxybenzoate	cis,cis-Muconate	12.5	3.37767	0.48	38.4	0.0296441	4.94068	81.3814	86.4745	6.07102	0.326123	71	3.92	7.9875	48	10	0.861649	0.0384	0.3136	0.017951	0.00880977	2.55102	1.25196	(Sun, Lin et al. 2014)
Escherichia coli	Glucose	2,3-Dihydroxybenzoate	cis,cis-Muconate	9.02	4.25727	0.605	67.0732	0.0850301	8.50301	77.3408	80.8157	10.9942	0.48	62	4.62	5.03316	72	8.40278	0.921486	0.0670732	0.512195	0.0127984	0.0117478	1.81878	1.66948	(Wang and Zheng 2015)
Escherichia coli	Glycerol (1%) + Glucose (0.25%)	Salicylate	cis,cis-Muconate	9.5	10.0324	1.42571	150.075	0.121728	19.2737	71.8633	77.4711	26.8199	0.334296	55	2.6992	4.7025	48	29.7023	3.71682	0.150075	0.284126	0.0774337	0.0444464	11.0041	6.31628	(Lin, Sun et al. 2014)
Escherichia coli	Glycerol (1%) + Glucose (0.25%)	Salicylate	cis,cis-Muconate	12.5	10.229	1.45364	116.291	0.0897746	14.9624	71.8633	77.4711	20.8207	0.319381	58	3.528	6.525	48	30.2842	2.89937	0.116291	0.28224	0.0604035	0.0326596	8.58395	4.64125	(Lin, Sun et al. 2014)
Escherichia coli	Glucose (1%)	para-Hydroxybenzoate	cis,cis-Muconate	10	1.19626	0.17	17	0.0215513	2.15513	69.652	71.6198	3.09413	0.48	68	4.7184	6.12	72	2.36111	0.25353	0.017	0.47184	0.00352125	0.00271482	0.500405	0.385802	(Sengupta, Jonnalagadda et al. 2015)
Pseudomonas putida	para-Coumarate	para-Hydroxybenzoate	cis,cis-Muconate	17.8421	109.774	15.6	874.337	1.01	67.3333	66.6667	66.6667	101	7.95251	8.04	17.8303	1.29105	73	213.699	6.1566	0.874337	0.99934	0.671733	1.16475	95.46	165.523	(Johnson, Salvachúa et al. 2016)
Pseudomonas putida	Glucose	Dehydroshikimate	cis,cis-Muconate	81.0025	34.6211	4.92	60.7389	0.077	7.7	74.8	79.0323	10.2941	0.221151	69	16.8257	50.3025	54	91.1111	2.05763	0.0607389	0.207719	0.0668496	0.0127455	9.5	1.81126	(Johnson, Salvachúa et al. 2016)
Saccharomyces cerevisiae	Glucose (2%)	Dehydroshikimate	cis,cis-Muconate	20	0.0109774	0.00156	0.078	9.88823e-05	0.00988823	84.6052	85.3691	0.0116875	0.55	64.2	10.9991	11.556	170	0.00917647	0.000998024	7.8e-05	0.549957	5.87073e-06	5.58783e-06	0.00083429	0.000794087	(Weber, Bruckner et al. 2012)
Saccharomyces cerevisiae	Glucose (2%)	Dehydroshikimate	cis,cis-Muconate	20	0.992189	0.141	7.05	0.00893744	0.893744	84.6052	85.3691	1.05637	0.55	63.7	10.9225	11.466	108	1.30556	0.0908394	0.00705	0.546123	0.000841106	0.000801233	0.11953	0.113863	(Curran, Leavitt et al. 2013)
Saccharomyces cerevisiae	Glucose	Dehydroshikimate	cis,cis-Muconate	162.791	14.7773	2.1	12.9	0.0163536	1.63536	84.6052	85.3691	1.93293	0.55	63.4	88.3799	92.8884	240	8.75	0.167202	0.0129	0.542905	0.000696675	0.00066286	0.0990044	0.0941991	(Leavitt, Wagner et al. 2017)
Saccharomyces cerevisiae	Glucose (4%)	Dehydroshikimate	cis,cis-Muconate	40	2.25318	0.3202	8.005	0.0101481	1.01481	84.6052	85.3691	1.19947	0.55	63.7	21.8239	22.932	72	4.44722	0.103244	0.008005	0.545597	0.00143394	0.00136465	0.203778	0.193931	(Suástegui, Yu Ng et al. 2017)
Saccharomyces cerevisiae	Glucose (8%)	Dehydroshikimate	cis,cis-Muconate	55	2.56632	0.3647	6.63091	0.00840615	0.840615	84.6052	85.3691	0.993573	0.55	63.8	30.0494	31.581	72	5.06528	0.0854034	0.00663091	0.546353	0.00118616	0.00112863	0.168565	0.16039	(Suástegui, Yu Ng et al. 2017)
Escherichia coli	Glucose (2%)	para-Hydroxybenzoate	Catechol	20	4.09628	0.451	35.1	0.0574339	5.74339	67.9617	71.8121	8.45092	0.0562689	64.6	1.1	11.628	96	4.69792	3.72389	0.02255	0.055	0.0387905	0.00366955	4.27083	0.404018	(Pugh, McKenna et al. 2014)
Escherichia coli	Glucose	para-Hydroxybenzoate	Catechol	17.5	5.72207	0.63	36	0.0589066	5.89066	67.9617	71.8121	8.66761	0.48	64.4	8.0976	10.143	86	7.32558	0.706638	0.036	0.46272	0.00821672	0.00655977	0.904661	0.72223	(Pugh, McKenna et al. 2014)
Klebsiella pneumonia	Glucose	Chorismate	para-Hydroxybenzoate	0.743922	0.977411	0.135	181.471	0.2367	23.67	80.6721	89.0395	29.341	0.5	52	0.304461	0.348156	13	10.3846	3.2103	0.181471	0.409265	0.246946	0.215954	34.1082	29.8275	(Müller, Wagener et al. 1995)
Escherichia coli	Glucose	Chorismate	para-Hydroxybenzoate	120.401	86.881	12	99.667	0.13	15.1667	80.6721	89.0395	18.8004	0.48	57.9	52.0324	62.7409	72	166.667	1.66975	0.099667	0.43216	0.0231909	0.0192327	3.20313	2.65643	(Barker and Frost 2001)
Escherichia coli	Glucose + Xylose (2:1 w/w)	Dehydroshikimate	para-Hydroxybenzoate	20.9091	16.6522	2.3	110	0.135507	16.7391	84.0474	88.9905	19.9162	0.5	55	9.30455	10.35	96	23.9583	1.78968	0.11	0.445	0.0186425	0.0167594	2.57491	2.31481	(Zhang, Pereira et al. 2015)
Corynebacterium glutamicum	Glucose	Chorismate	para-Hydroxybenzoate	114.936	265.4	36.657	318.934	0.416	48.5333	73.7054	85.4141	65.8477	0.5	29	39.1395	29.9983	24	1527.38	6.78088	0.318934	0.340533	0.282537	0.368632	39.024	50.9155	(Kitade et al., 2018)
Pseudomonas putida	Glucose	Chorismate	para-Hydroxybenzoate	12.4669	12.5253	1.73	138.767	0.181	18.1	76.5	78.5938	23.6601	0.558819	60.46	6	6.78375	32	54.0625	2.08756	0.138767	0.481273	0.0652361	0.0576992	9.01042	7.96941	(Yu, Plan et al. 2016)
Pseudomonas putida	Glucose (0.2%)	Tyrosine	para-Hydroxybenzoate	1.82158	0.52	0.0718224	39.4287	0.0514286	6	69.8	72.9579	8.59599	0.44575	71	0.63	1.16399	#N/A	#N/A	0.825397	0.0394287	0.345854	#N/A	#N/A	#N/A	#N/A	(Verhoef, Ballerstedt et al. 2010)
Pseudomonas putida	Glycerol (0.2%)	Tyrosine	para-Hydroxybenzoate	1.87408	0.532	0.0734798	39.2084	0.0261429	6.1	82.1	82.3529	7.42996	0.59345	80	0.68	1.34934	#N/A	#N/A	0.782353	0.0392084	0.362844	#N/A	#N/A	#N/A	#N/A	(Verhoef, Ballerstedt et al. 2010)
Pseudomonas putida	Glucose (0.4%)	Tyrosine	para-Hydroxybenzoate	3.6076	2.3	0.317676	88.0574	0.114857	13.4	69.8	72.9579	19.1977	0.44575	63	1.46648	2.04551	30	10.5892	1.56838	0.0880574	0.406498	0.138	0.0374805	0.0190606	5.1768	(Verhoef, Ballerstedt et al. 2010)
Pseudomonas putida	Glycerol (0.2%)	Tyrosine	para-Hydroxybenzoate	1.84188	1.65429	0.22849	124.053	0.0827143	19.3	82.1	82.3529	23.5079	0.59345	68	0.957464	1.12723	#N/A	#N/A	1.72778	0.124053	0.519831	#N/A	#N/A	#N/A	#N/A	(Meijnen, Verhoef et al. 2011)
Pseudomonas putida	Glycerol + Xylose (0.2%, approx. 1:1)	Tyrosine	para-Hydroxybenzoate	1.81668	1.31529	0.181668	100	0.107879	16.3	82.1	82.3529	19.8538	0.59345	62	0.970297	1.01371	948.888	0.191453	1.35555	0.1	0.534105	0.00142857	0.0013674	0.197314	0.188865	(Meijnen, Verhoef et al. 2011)
Saccharomyces cerevisiae	Glucose	Chorismate	para-Hydroxybenzoate	12.9001	0.651607	0.09	6.97669	0.0091	0.91	81.3506	85.3623	1.11861	0.55	62.5	7.04555	7.25631	110	0.818182	0.0924849	0.00697669	0.546163	0.000840772	0.000816352	0.116127	0.112755	(Krömer, Nunez-Bernal et al. 2013)
Saccharomyces cerevisiae	Glucose	Chorismate	para-Hydroxybenzoate	26.0869	1.08601	0.15	5.75002	0.0075	0.75	81.3506	85.3623	0.921935	0.55	64	14.2653	15.026	72	2.08333	0.0761298	0.00575002	0.546837	0.00105736	0.00100382	0.146042	0.138648	(Williams, Averesch et al. 2015)
Saccharomyces cerevisiae	Glucose	Chorismate	para-Hydroxybenzoate	114.624	20.9962	2.9	25.3001	0.033	3.3	81.3506	85.3623	4.05652	0.55	62.5	61.4483	64.4761	100	29	0.34169	0.0253001	0.536085	0.0034169	0.00325644	0.471942	0.449779	(Averesch, Prima et al. 2017)
Escherichia coli	Glycerol (1%) + Glucose (0.25%) + Yeast Extract (0.5%)	Chorismate	Gallate	17.5	7.44181	1.266	72.3429	#N/A	#N/A	98.9828	100	#N/A	0.269065	#N/A	4.368	#N/A	36	35.1667	1.70371	0.0723429	0.2496	0.0473253	#N/A	8.05098	#N/A	(Chen, Shen et al. 2017)
Escherichia coli	Glucose	Chorismate	para-Aminobenzoate	30.086	35.0007	4.8	159.542	0.209585	24.4516	75.6829	86.5696	32.308	0.48	51	12.1373	13.8095	48	100	2.88373	0.159542	0.40342	0.0600778	0.052803	8.23907	7.2414	(Koma, Yamanaka et al. 2014)
Corynebacterium glutamicum	Glucose	Chorismate	para-Aminobenzoate	287.152	314	43.062	149.962	0.197	22.9833	80	83.3925	28.7292	0.5	49	22.1575	126.634	48	897.124	14.1713	0.149962	0.077163	0.295235	0.051658	40.4885	7.08438	(Kubota, Watanabe et al. 2016)
Saccharomyces cerevisiae	Glucose	Chorismate	para-Aminobenzoate	11.26	0.218755	0.03	2.6643	0.0035	0.35	77.5673	83.0831	0.451221	0.55	64	6.17649	6.48575	160	0.1875	0.0354173	0.0026643	0.548535	0.000221358	0.000210803	0.0303571	0.0289095	(Krömer, Nunez-Bernal et al. 2013)
Saccharomyces cerevisiae	Glycerol + Ethanol (GLY/ETH ≈ 0.07 C-mol/C-mol)	Chorismate	para-Aminobenzoate	8.47849	1.56993	0.2153	25.3937	0.00908785	2.64	87.314	90.7733	3.02357	0.205732	73.8	1.7	5.63141	103	2.09029	0.923487	0.0253937	0.200507	0.0089659	0.00270661	1.22958	0.371184	(Averesch, Winter et al. 2016)
Escherichia coli	Glucose	Dehydroshikimate	meta-Aminobenzoate	17.0421	0.350007	0.048	2.81655	0.0037	0.37	91.4896	95.1474	0.404418	0.375659	69	6.384	10.5832	144	0.333333	0.0548257	0.00281655	0.374601	0.000380734	0.000229667	0.0522139	0.0314966	(Zhang and Stephanopoulos 2016)
Pseudomonas putida	Glucose	Chorismate	ortho-Aminobenzoate	44	11.2294	1.54	35	0.045652	5.32607	69.5	75.8496	7.66341	0.0942063	71	4	28.116	68	22.6471	2.80735	0.035	0.0909091	0.0412846	0.00587346	5.66176	0.805487	(Kuepper, Dickler et al. 2015)
Escherichia coli	Glucose	ortho-Aminobenzoate	Tryptophan	244.598	196.842	40.2	164.352	0.144982	26.58	80.9823	83.4042	32.822	0.48	48	98.1108	105.666	40	1005	2.00632	0.164352	0.401111	0.050158	0.0465716	10.2435	9.51109	(Shen, Liu et al. 2012)
Escherichia coli	Glucose (2%)	Prephenate	S-Mandelate	20	4.86371	0.74	65	0.0769658	10.2621	75.4537	78.7344	13.6005	0.154683	61	2.9792	10.98	24	30.8333	1.63255	0.037	0.14896	0.0680231	0.0184567	10.3495	2.80814	(Sun, Ning et al. 2011)
Escherichia coli	Glucose (2%)	Prephenate	S-Mandelate	20	6.70403	1.02	51	0.0603885	8.0518	75.4537	78.7344	10.6712	0.191781	63	3.64	11.34	84	12.1429	1.84177	0.051	0.182	0.0219258	0.00703791	3.33595	1.0708	(Sun, Ning et al. 2011)
Escherichia coli	Glucose (2%)	Prephenate	R-Mandelate	20	4.46935	0.68	78	0.0923589	12.3145	75.4537	78.7344	16.3206	0.109149	58	2.10875	10.44	24	28.3333	2.11943	0.034	0.105438	0.0883097	0.0178375	13.4361	2.71392	(Sun, Ning et al. 2011)
Escherichia coli	Glucose (2%)	Prephenate	R-Mandelate	20	5.78387	0.88	44	0.0520999	6.94665	75.4537	78.7344	9.20651	0.136778	63	2.6152	11.34	84	10.4762	2.21164	0.044	0.13076	0.026329	0.00607192	4.00589	0.923826	(Sun, Ning et al. 2011)
Kluyveromyces marxianus	Glucose (2%)	Prephenate	Phenylethanol	20	10.6418	1.3	65	0.095859	12.7812	75.5203	75.9879	16.9242	0.5	52	2.93	9.36	72	18.0556	3.63201	0.065	0.1465	0.0504445	0.0157909	6.16231	1.92901	(Kim, Lee et al. 2014)
Saccharomyces cerevisiae	Glucose (2%)	Prephenate	Phenylethanol	20	3.34	0.408014	20.4007	0.030086	4.01147	75.5203	75.9879	5.31178	0.47	61.8	9.20823	11.124	#N/A	#N/A	0.362719	0.0204007	0.460412	#N/A	#N/A	#N/A	#N/A	(Romagnoli, Knijnenburg et al. 2014)
Escherichia coli	Glucose	Prephenate	Phenylalanine	264.479	378.171	62.47	236.2	0.257599	38.6399	80.304	84.3849	48.117	0.138718	36.5	28.0224	86.8814	48	1301.46	13.4953	0.2362	0.105953	0.281152	0.0906817	46.4435	14.9797	(Ding, Liu et al. 2016)
Saccharomyces cerevisiae	Glucose (5%)	Tyrosine	para-Coumarate	50	11.7568	1.93	38.6	0.0423612	6.35418	80.304	85.7143	7.91266	0.55	60.4	26.4385	27.18	72	26.8056	0.444686	0.0386	0.52877	0.00617619	0.0060077	1.01388	0.986224	(Rodriguez, Kildegaard et al. 2015)
Saccharomyces cerevisiae	Glucose + Ethanol 40 g/L GLC (batch) + 15.93 g/L EtOH (batch) + 16.63 EtOH g/L (feed)	para-Coumarate	Resveratrol	72.56	2.32819	0.53141	7.32373	3.84994	0.219978	86.9295	87.5	0.253054	0.0280444	75	2.02	48.978	102	5.2099	1.15257	0.00732373	0.027839	0.0112997	0.000466034	2.57916	0.106372	(Li, Kildegaard et al. 2015)
Escherichia coli	Glucose (1.5%)	trans-Cinnamate	Styrene	15	2.4964	0.26	17.3333	0.0299827	3.9977	71.3813	75.0088	5.60048	0.48	66.5	7.0752	8.9775	29	8.96552	0.352838	0.0173333	0.47168	0.0121668	0.00958872	1.26718	0.998665	(McKenna and Nielsen 2011)
Saccharomyces cerevisiae	Glucose (2%)	trans-Cinnamate	Styrene	20	0.278445	0.029	1.44	0.00249087	0.332116	71.5091	72.7273	0.464439	0.55	64	10.9841	11.52	48	0.604167	0.0253499	0.00145	0.549203	0.000528123	0.000503553	0.055004	0.052445	(McKenna, Thompson et al. 2014)
Escherichia coli	Glucose (0.2%)	Prephenate	Tyrosine	2	0.993432	0.18	90	0.0894863	13.423	85.6441	88.09	15.6729	0.48	59	0.8736	1.062	42	4.28571	1.13717	0.09	0.4368	0.0270755	0.0222723	4.90581	4.03551	(Olson, Templeton et al. 2007)
Escherichia coli	Glucose	Prephenate	Tyrosine	95	53.535	9.7	102	0.101418	15.2127	85.6441	88.09	17.7627	0.735287	58	62.72	49.59	22	440.909	0.853555	0.102105	0.660211	0.0387979	0.0490705	7.0298	8.89109	(Lütke-Eversloh and Stephanopoulos 2007)
Escherichia coli	Glucose	Prephenate	Tyrosine	45.4545	16.5572	3	66	0.0656	9.84	85.6441	88.09	11.4894	0.261456	63	11.1	25.7727	27	111.111	1.49164	0.066	0.2442	0.0552459	0.0237937	10.01	4.31119	(Chávez-Béjar, Lara et al. 2008)
Escherichia coli	Glucose	Prephenate	Tyrosine	115	76.1631	13.8	120	0.119315	17.8973	85.6441	88.09	20.8973	0.17547	61.4	17.7576	63.549	36	383.333	4.28904	0.12	0.154414	0.11914	0.0332915	21.587	6.03209	(Santos, Xiao et al. 2012)
Escherichia coli	Glycerol	Tyrosine	Reticuline	33.8989	0.122955	0.0405	1.19473	0.000334032	0.211554	66.8661	69.1193	0.316384	0.33	69	11.2	21.0512	90	0.45	0.0109781	0.00119473	0.330394	0.000121979	6.48971e-05	0.0401786	0.0213764	(Nakagawa, Minami et al. 2011)
Saccharomyces cerevisiae	Glucose (4%)	Tyrosine	Reticuline	40	0.000244695	8.06e-05	0.002015	1.10208e-06	0.000348991	63.0015	68.4685	0.000553941	0.55	64.075	22	23.067	96	0.000839583	1.11225e-05	2.015e-06	0.549999	1.15859e-07	1.105e-07	3.8163e-05	3.63976e-05	(DeLoache, Russ et al. 2015)
Saccharomyces cerevisiae	Glucose (2%)	Tyrosine	Reticuline	20	0.000582896	0.000192	0.0096	5.25059e-06	0.00166269	66.2891	68.4685	0.00250823	0.55	60.5396	10.9999	10.8971	96	0.002	5.2991e-05	9.6e-06	0.549995	5.5199e-07	5.57195e-07	0.00018182	0.000183535	(Trenchard, Siddiqui et al. 2015)
