# Supplementary material for: Metabolic Engineering of the Shikimate Pathway for Production of Aromatics and Derived Compounds—Present and Future Strain Construction Strategies
Source: Front Bioeng Biotechnol. 2018 Mar 26;6:32. doi: 10.3389/fbioe.2018.00032 (PMC5879953; doi:10.3389/fbioe.2018.00032)
Supplement: Supplementary file 3 [file data_sheet_3.xlsx]

## Sheet: Ecoli
	ccMA from GLC via DHS				mABA from GLC via DHS				ccMA from GLC + XYL via DHS				ccMA from GLC + GLY via oABA				ccMA from GLU + GLY via ISOCHOR				ccMA from GLC via pHBA				ccMA from GLC via pHBA				pHBA from GLC + XYL via CHOR				Gallate from GLC via pHBA				pABA from GLC via DHS				TRP from GLC via oABA				PHE from GLC via Prephenate				TYR from GLC via Prephenate
Abbreviation		Reaction	Function / Enzyme	Abbreviation		Reaction	Function / Enzyme	Abbreviation		Reaction	Function / Enzyme	Abbreviation		Reaction	Function / Enzyme	Abbreviation		Reaction	Function / Enzyme	Abbreviation		Reaction	Function / Enzyme	Abbreviation		Reaction	Function / Enzyme	Abbreviation		Reaction	Function / Enzyme	Abbreviation		Reaction	Function / Enzyme	Abbreviation		Reaction	Function / Enzyme	Abbreviation		Reaction	Function / Enzyme	Abbreviation		Reaction	Function / Enzyme	Abbreviation
R1	ReactionFormulas = {	'--> Glucose[e]'	Glucose in	R1	ReactionFormulas = {	'--> Glucose[e]'	Glucose in	R1	ReactionFormulas = {	'--> Glucose[e]'	Glucose in	R1	ReactionFormulas = {	'--> Glucose[e]'	Glucose in	R1	ReactionFormulas = {	'--> Glucose[e]'	Glucose in	R1	ReactionFormulas = {	'--> Glucose[e]'	Glucose in	R1	ReactionFormulas = {	'--> Glucose[e]'	Glucose in	R1	ReactionFormulas = {	'--> Glucose[e]'	Glucose in	R1	ReactionFormulas = {	'--> Glucose[e]'	Glucose in	R1	ReactionFormulas = {	'--> Glucose[e]'	Glucose in	R1	ReactionFormulas = {	'--> Glucose[e]'	Glucose in	R1	ReactionFormulas = {	'--> Glucose[e]'	Glucose in	R1	ReactionFormulas = {
R2		'--> P[e]'	Oxygen in	R2		'--> P[e]'	Oxygen in	R2		'--> Xylose[e]'	Xylose in	R2		'--> Glycerol[e]'	Glycerol in	R2		'--> Glycerol[e]'	Glycerol in	R2		'--> P[e]'	Oxygen in	R2		'--> P[e]'	Oxygen in	R2		'--> Xylose[e]'	Xylose in	R2		'--> P[e]'	Oxygen in	R2		'--> P[e]'	Oxygen in	R2		'--> P[e]'	Oxygen in	R2		'--> P[e]'	Oxygen in	R2
R3		'--> O2[e]'	Ammonium in	R3		'--> O2[e]'	Ammonium in	R3		'--> P[e]'	Oxygen in	R3		'--> P[e]'	Oxygen in	R3		'--> P[e]'	Oxygen in	R3		'--> O2[e]'	Ammonium in	R3		'--> O2[e]'	Ammonium in	R3		'--> P[e]'	Oxygen in	R3		'--> O2[e]'	Ammonium in	R3		'--> O2[e]'	Ammonium in	R3		'--> O2[e]'	Ammonium in	R3		'--> O2[e]'	Ammonium in	R3
R4		'--> NH3[e]'	Phosphate in	R4		'--> NH3[e]'	Phosphate in	R4		'--> O2[e]'	Ammonium in	R4		'--> O2[e]'	Ammonium in	R4		'--> O2[e]'	Ammonium in	R4		'--> NH3[e]'	Phosphate in	R4		'--> NH3[e]'	Phosphate in	R4		'--> O2[e]'	Ammonium in	R4		'--> NH3[e]'	Phosphate in	R4		'--> NH3[e]'	Phosphate in	R4		'--> NH3[e]'	Phosphate in	R4		'--> NH3[e]'	Phosphate in	R4
R5		'Biomass -->'	Biomass out	R5		'Biomass -->'	Biomass out	R5		'--> NH3[e]'	Phosphate in	R5		'--> NH3[e]'	Phosphate in	R5		'--> NH3[e]'	Phosphate in	R5		'Biomass -->'	Biomass out	R5		'Biomass -->'	Biomass out	R5		'--> NH3[e]'	Phosphate in	R5		'Biomass -->'	Biomass out	R5		'Biomass -->'	Biomass out	R5		'Biomass -->'	Biomass out	R5		'Biomass -->'	Biomass out	R5
R6		'CO2[e] -->'	Carbon dioxide out	R6		'CO2[e] -->'	Carbon dioxide out	R6		'Biomass -->'	Biomass out	R6		'Biomass -->'	Biomass out	R6		'Biomass -->'	Biomass out	R6		'CO2[e] -->'	Carbon dioxide out	R6		'CO2[e] -->'	Carbon dioxide out	R6		'Biomass -->'	Biomass out	R6		'CO2[e] -->'	Carbon dioxide out	R6		'CO2[e] -->'	Carbon dioxide out	R6		'CO2[e] -->'	Carbon dioxide out	R6		'CO2[e] -->'	Carbon dioxide out	R6
R7		'Lactate[e] -->'	Formiate out	R7		'Lactate[e] -->'	Formiate out	R7		'CO2[e] -->'	Carbon dioxide out	R7		'CO2[e] -->'	Carbon dioxide out	R7		'CO2[e] -->'	Carbon dioxide out	R7		'Lactate[e] -->'	Formiate out	R7		'Lactate[e] -->'	Formiate out	R7		'CO2[e] -->'	Carbon dioxide out	R7		'Lactate[e] -->'	Formiate out	R7		'Lactate[e] -->'	Formiate out	R7		'Lactate[e] -->'	Formiate out	R7		'Lactate[e] -->'	Formiate out	R7
R8		'Ethanol[e] -->'	Acetate out	R8		'Ethanol[e] -->'	Acetate out	R8		'Lactate[e] -->'	Formiate out	R8		'Lactate[e] -->'	Formiate out	R8		'Lactate[e] -->'	Formiate out	R8		'Ethanol[e] -->'	Acetate out	R8		'Ethanol[e] -->'	Acetate out	R8		'Lactate[e] -->'	Formiate out	R8		'Ethanol[e] -->'	Acetate out	R8		'Ethanol[e] -->'	Acetate out	R8		'Ethanol[e] -->'	Acetate out	R8		'Ethanol[e] -->'	Acetate out	R8
R9		'Formate[e] -->'	Ethanol out	R9		'Formate[e] -->'	Ethanol out	R9		'Ethanol[e] -->'	Acetate out	R9		'Ethanol[e] -->'	Acetate out	R9		'Ethanol[e] -->'	Acetate out	R9		'Formate[e] -->'	Ethanol out	R9		'Formate[e] -->'	Ethanol out	R9		'Ethanol[e] -->'	Acetate out	R9		'Formate[e] -->'	Ethanol out	R9		'Formate[e] -->'	Ethanol out	R9		'Formate[e] -->'	Ethanol out	R9		'Formate[e] -->'	Ethanol out	R9
R10		'Acetate[e] -->'	Lactate out	R10		'Acetate[e] -->'	Lactate out	R10		'Formate[e] -->'	Ethanol out	R10		'Formate[e] -->'	Ethanol out	R10		'Formate[e] -->'	Ethanol out	R10		'Acetate[e] -->'	Lactate out	R10		'Acetate[e] -->'	Lactate out	R10		'Formate[e] -->'	Ethanol out	R10		'Acetate[e] -->'	Lactate out	R10		'Acetate[e] -->'	Lactate out	R10		'Acetate[e] -->'	Lactate out	R10		'Acetate[e] -->'	Lactate out	R10
R11		'Succinate[e] -->'	Succinate out	R11		'Succinate[e] -->'	Succinate out	R11		'Acetate[e] -->'	Lactate out	R11		'Acetate[e] -->'	Lactate out	R11		'Acetate[e] -->'	Lactate out	R11		'Succinate[e] -->'	Succinate out	R11		'Succinate[e] -->'	Succinate out	R11		'Acetate[e] -->'	Lactate out	R11		'Succinate[e] -->'	Succinate out	R11		'Succinate[e] -->'	Succinate out	R11		'Succinate[e] -->'	Succinate out	R11		'Succinate[e] -->'	Succinate out	R11
R12		'Product[e] -->'	Product out	R12		'Product[e] -->'	Product out	R12		'Succinate[e] -->'	Succinate out	R12		'Succinate[e] -->'	Succinate out	R12		'Succinate[e] -->'	Succinate out	R12		'Product[e] -->'	Product out	R12		'Product[e] -->'	Product out	R12		'Succinate[e] -->'	Succinate out	R12		'Product[e] -->'	Product out	R12		'Product[e] -->'	Product out	R12		'Product[e] -->'	Product out	R12		'Product[e] -->'	Product out	R12
R13		'CO2 --> CO2[e]'	Carbondioxide export	R13		'CO2 --> CO2[e]'	Carbondioxide export	R13		'Product[e] -->'	Product out	R13		'Product[e] -->'	Product out	R13		'Product[e] -->'	Product out	R13		'CO2 --> CO2[e]'	Carbondioxide export	R13		'CO2 --> CO2[e]'	Carbondioxide export	R13		'Product[e] -->'	Product out	R13		'CO2 --> CO2[e]'	Carbondioxide export	R13		'CO2 --> CO2[e]'	Carbondioxide export	R13		'CO2 --> CO2[e]'	Carbondioxide export	R13		'CO2 --> CO2[e]'	Carbondioxide export	R13
R14		'Formate + H[c] + 0.3 ATP --> Formate[e] + H[e] + 0.3 ADP + 0.3 P'	Formate export	R14		'Formate + H[c] + 0.3 ATP --> Formate[e] + H[e] + 0.3 ADP + 0.3 P'	Formate export	R14		'CO2 --> CO2[e]'	Carbondioxide export	R14		'CO2 --> CO2[e]'	Carbondioxide export	R14		'CO2 --> CO2[e]'	Carbondioxide export	R14		'Formate + H[c] + 0.3 ATP --> Formate[e] + H[e] + 0.3 ADP + 0.3 P'	Formate export	R14		'Formate + H[c] + 0.3 ATP --> Formate[e] + H[e] + 0.3 ADP + 0.3 P'	Formate export	R14		'CO2 --> CO2[e]'	Carbondioxide export	R14		'Formate + H[c] + 0.3 ATP --> Formate[e] + H[e] + 0.3 ADP + 0.3 P'	Formate export	R14		'Formate + H[c] + 0.3 ATP --> Formate[e] + H[e] + 0.3 ADP + 0.3 P'	Formate export	R14		'Formate + H[c] + 0.3 ATP --> Formate[e] + H[e] + 0.3 ADP + 0.3 P'	Formate export	R14		'Formate + H[c] + 0.3 ATP --> Formate[e] + H[e] + 0.3 ADP + 0.3 P'	Formate export	R14
R15		'Acetate + H[c] + 0.3 ATP --> Acetate[e] + H[e] + 0.3 ADP + 0.3 P'	Acetate export	R15		'Acetate + H[c] + 0.3 ATP --> Acetate[e] + H[e] + 0.3 ADP + 0.3 P'	Acetate export	R15		'Formate + H[c] + 0.3 ATP --> Formate[e] + H[e] + 0.3 ADP + 0.3 P'	Formate export	R15		'Formate + H[c] + 0.3 ATP --> Formate[e] + H[e] + 0.3 ADP + 0.3 P'	Formate export	R15		'Formate + H[c] + 0.3 ATP --> Formate[e] + H[e] + 0.3 ADP + 0.3 P'	Formate export	R15		'Acetate + H[c] + 0.3 ATP --> Acetate[e] + H[e] + 0.3 ADP + 0.3 P'	Acetate export	R15		'Acetate + H[c] + 0.3 ATP --> Acetate[e] + H[e] + 0.3 ADP + 0.3 P'	Acetate export	R15		'Formate + H[c] + 0.3 ATP --> Formate[e] + H[e] + 0.3 ADP + 0.3 P'	Formate export	R15		'Acetate + H[c] + 0.3 ATP --> Acetate[e] + H[e] + 0.3 ADP + 0.3 P'	Acetate export	R15		'Acetate + H[c] + 0.3 ATP --> Acetate[e] + H[e] + 0.3 ADP + 0.3 P'	Acetate export	R15		'Acetate + H[c] + 0.3 ATP --> Acetate[e] + H[e] + 0.3 ADP + 0.3 P'	Acetate export	R15		'Acetate + H[c] + 0.3 ATP --> Acetate[e] + H[e] + 0.3 ADP + 0.3 P'	Acetate export	R15
R16		'Ethanol --> Ethanol[e]'	Ethanol export by diffusion	R16		'Ethanol --> Ethanol[e]'	Ethanol export by diffusion	R16		'Acetate + H[c] + 0.3 ATP --> Acetate[e] + H[e] + 0.3 ADP + 0.3 P'	Acetate export	R16		'Acetate + H[c] + 0.3 ATP --> Acetate[e] + H[e] + 0.3 ADP + 0.3 P'	Acetate export	R16		'Acetate + H[c] + 0.3 ATP --> Acetate[e] + H[e] + 0.3 ADP + 0.3 P'	Acetate export	R16		'Ethanol --> Ethanol[e]'	Ethanol export by diffusion	R16		'Ethanol --> Ethanol[e]'	Ethanol export by diffusion	R16		'Acetate + H[c] + 0.3 ATP --> Acetate[e] + H[e] + 0.3 ADP + 0.3 P'	Acetate export	R16		'Ethanol --> Ethanol[e]'	Ethanol export by diffusion	R16		'Ethanol --> Ethanol[e]'	Ethanol export by diffusion	R16		'Ethanol --> Ethanol[e]'	Ethanol export by diffusion	R16		'Ethanol --> Ethanol[e]'	Ethanol export by diffusion	R16
R17		'Lactate + H[c] + 0.3 ATP --> Lactate[e] + H[e] + 0.3 ADP + 0.3 P'	Lactate export	R17		'Lactate + H[c] + 0.3 ATP --> Lactate[e] + H[e] + 0.3 ADP + 0.3 P'	Lactate export	R17		'Ethanol --> Ethanol[e]'	Ethanol export by diffusion	R17		'Ethanol --> Ethanol[e]'	Ethanol export by diffusion	R17		'Ethanol --> Ethanol[e]'	Ethanol export by diffusion	R17		'Lactate + H[c] + 0.3 ATP --> Lactate[e] + H[e] + 0.3 ADP + 0.3 P'	Lactate export	R17		'Lactate + H[c] + 0.3 ATP --> Lactate[e] + H[e] + 0.3 ADP + 0.3 P'	Lactate export	R17		'Ethanol --> Ethanol[e]'	Ethanol export by diffusion	R17		'Lactate + H[c] + 0.3 ATP --> Lactate[e] + H[e] + 0.3 ADP + 0.3 P'	Lactate export	R17		'Lactate + H[c] + 0.3 ATP --> Lactate[e] + H[e] + 0.3 ADP + 0.3 P'	Lactate export	R17		'Lactate + H[c] + 0.3 ATP --> Lactate[e] + H[e] + 0.3 ADP + 0.3 P'	Lactate export	R17		'Lactate + H[c] + 0.3 ATP --> Lactate[e] + H[e] + 0.3 ADP + 0.3 P'	Lactate export	R17
R18		'SUCC + 2 H[c] + 0.6 ATP --> Succinate[e] + 2 H[e] + 0.6 ADP + 0.6 P'	Succinate export	R18		'SUCC + 2 H[c] + 0.6 ATP --> Succinate[e] + 2 H[e] + 0.6 ADP + 0.6 P'	Succinate export	R18		'Lactate + H[c] + 0.3 ATP --> Lactate[e] + H[e] + 0.3 ADP + 0.3 P'	Lactate export	R18		'Lactate + H[c] + 0.3 ATP --> Lactate[e] + H[e] + 0.3 ADP + 0.3 P'	Lactate export	R18		'Lactate + H[c] + 0.3 ATP --> Lactate[e] + H[e] + 0.3 ADP + 0.3 P'	Lactate export	R18		'SUCC + 2 H[c] + 0.6 ATP --> Succinate[e] + 2 H[e] + 0.6 ADP + 0.6 P'	Succinate export	R18		'SUCC + 2 H[c] + 0.6 ATP --> Succinate[e] + 2 H[e] + 0.6 ADP + 0.6 P'	Succinate export	R18		'Lactate + H[c] + 0.3 ATP --> Lactate[e] + H[e] + 0.3 ADP + 0.3 P'	Lactate export	R18		'SUCC + 2 H[c] + 0.6 ATP --> Succinate[e] + 2 H[e] + 0.6 ADP + 0.6 P'	Succinate export	R18		'SUCC + 2 H[c] + 0.6 ATP --> Succinate[e] + 2 H[e] + 0.6 ADP + 0.6 P'	Succinate export	R18		'SUCC + 2 H[c] + 0.6 ATP --> Succinate[e] + 2 H[e] + 0.6 ADP + 0.6 P'	Succinate export	R18		'SUCC + 2 H[c] + 0.6 ATP --> Succinate[e] + 2 H[e] + 0.6 ADP + 0.6 P'	Succinate export	R18
R19		'Muconate + 2 H[c] + 0.6 ATP --> Product[e] + 2 H[e] + 0.6 ADP + 0.6 P'	Product export	R19		'3-Aminobenzoate + 1 H[c] + 0.3 ATP --> Product[e] + 1 H[e] + 0.3 ADP + 0.3 P'	Product export	R19		'SUCC + 2 H[c] + 0.6 ATP --> Succinate[e] + 2 H[e] + 0.6 ADP + 0.6 P'	Succinate export	R19		'SUCC + 2 H[c] + 0.6 ATP --> Succinate[e] + 2 H[e] + 0.6 ADP + 0.6 P'	Succinate export	R19		'SUCC + 2 H[c] + 0.6 ATP --> Succinate[e] + 2 H[e] + 0.6 ADP + 0.6 P'	Succinate export	R19		'Muconate + 2 H[c] + 0.6 ATP --> Product[e] + 2 H[e] + 0.6 ADP + 0.6 P'	Product export	R19		'4-Hydroxybenzoate + 1 H[c] + 0.3 ATP --> Product[e] + 1 H[e] + 0.3 ADP + 0.3 P'	Product export	R19		'SUCC + 2 H[c] + 0.6 ATP --> Succinate[e] + 2 H[e] + 0.6 ADP + 0.6 P'	Succinate export	R19		'Gallate + 1 H[c] + 0.3 ATP --> Product[e] + 1 H[e] + 0.3 ADP + 0.3 P'	Product export	R19		'4-Aminobenzoate + 1 H[c] + 0.3 ATP --> Product[e] + 1 H[e] + 0.3 ADP + 0.3 P'	Product export	R19		'Tryptophan + 1 H[c] + 0.3 ATP --> Product[e] + 1 H[e] + 0.3 ADP + 0.3 P'	Product export	R19		'Phenylalanine + 1 H[c] + 0.3 ATP --> Product[e] + 1 H[e] + 0.3 ADP + 0.3 P'	Product export	R19
R20		'O2[e] --> O2'	Oxygen import by diffusion	R20		'O2[e] --> O2'	Oxygen import by diffusion	R20		'Muconate + 2 H[c] + 0.6 ATP --> Product[e] + 2 H[e] + 0.6 ADP + 0.6 P'	Product export	R20		'Muconate + 2 H[c] + 0.6 ATP --> Product[e] + 2 H[e] + 0.6 ADP + 0.6 P'	Product export	R20		'Muconate + 2 H[c] + 0.6 ATP --> Product[e] + 2 H[e] + 0.6 ADP + 0.6 P'	Product export	R20		'O2[e] --> O2'	Oxygen import by diffusion	R20		'O2[e] --> O2'	Oxygen import by diffusion	R20		'4-Hydroxybenzoate + 1 H[c] + 0.3 ATP --> Product[e] + 1 H[e] + 0.3 ADP + 0.3 P'	Product export	R20		'O2[e] --> O2'	Oxygen import by diffusion	R20		'O2[e] --> O2'	Oxygen import by diffusion	R20		'O2[e] --> O2'	Oxygen import by diffusion	R20		'O2[e] --> O2'	Oxygen import by diffusion	R20
R21		'NH3[e] --> NH3'	Ammonia import by diffusion	R21		'NH3[e] --> NH3'	Ammonia import by diffusion	R21		'O2[e] --> O2'	Oxygen import by diffusion	R21		'O2[e] --> O2'	Oxygen import by diffusion	R21		'O2[e] --> O2'	Oxygen import by diffusion	R21		'NH3[e] --> NH3'	Ammonia import by diffusion	R21		'NH3[e] --> NH3'	Ammonia import by diffusion	R21		'O2[e] --> O2'	Oxygen import by diffusion	R21		'NH3[e] --> NH3'	Ammonia import by diffusion	R21		'NH3[e] --> NH3'	Ammonia import by diffusion	R21		'NH3[e] --> NH3'	Ammonia import by diffusion	R21		'NH3[e] --> NH3'	Ammonia import by diffusion	R21
R22		'P[e] + 2 H[e] + ATP --> 2 P + 2 H[c] + ADP'	Phosphate-transporting ATPase (EC 3.6.3.27)	R22		'P[e] + 2 H[e] + ATP --> 2 P + 2 H[c] + ADP'	Phosphate-transporting ATPase (EC 3.6.3.27)	R22		'NH3[e] --> NH3'	Ammonia import by diffusion	R22		'NH3[e] --> NH3'	Ammonia import by diffusion	R22		'NH3[e] --> NH3'	Ammonia import by diffusion	R22		'P[e] + 2 H[e] + ATP --> 2 P + 2 H[c] + ADP'	Phosphate-transporting ATPase (EC 3.6.3.27)	R22		'P[e] + 2 H[e] + ATP --> 2 P + 2 H[c] + ADP'	Phosphate-transporting ATPase (EC 3.6.3.27)	R22		'NH3[e] --> NH3'	Ammonia import by diffusion	R22		'P[e] + 2 H[e] + ATP --> 2 P + 2 H[c] + ADP'	Phosphate-transporting ATPase (EC 3.6.3.27)	R22		'P[e] + 2 H[e] + ATP --> 2 P + 2 H[c] + ADP'	Phosphate-transporting ATPase (EC 3.6.3.27)	R22		'P[e] + 2 H[e] + ATP --> 2 P + 2 H[c] + ADP'	Phosphate-transporting ATPase (EC 3.6.3.27)	R22		'P[e] + 2 H[e] + ATP --> 2 P + 2 H[c] + ADP'	Phosphate-transporting ATPase (EC 3.6.3.27)	R22
R23		'Glucose[e] + PEP --> G6P + PYR'	Phosphotransferase system (EC 2.7.1.69)	R23		'Glucose[e] + PEP --> G6P + PYR'	Phosphotransferase system (EC 2.7.1.69)	R23		'P[e] + 2 H[e] + ATP --> 2 P + 2 H[c] + ADP'	Phosphate-transporting ATPase (EC 3.6.3.27)	R23		'P[e] + 2 H[e] + ATP --> 2 P + 2 H[c] + ADP'	Phosphate-transporting ATPase (EC 3.6.3.27)	R23		'P[e] + 2 H[e] + ATP --> 2 P + 2 H[c] + ADP'	Phosphate-transporting ATPase (EC 3.6.3.27)	R23		'Glucose[e] + PEP --> G6P + PYR'	Phosphotransferase system (EC 2.7.1.69)	R23		'Glucose[e] + PEP --> G6P + PYR'	Phosphotransferase system (EC 2.7.1.69)	R23		'P[e] + 2 H[e] + ATP --> 2 P + 2 H[c] + ADP'	Phosphate-transporting ATPase (EC 3.6.3.27)	R23		'Glucose[e] + PEP --> G6P + PYR'	Phosphotransferase system (EC 2.7.1.69)	R23		'Glucose[e] + PEP --> G6P + PYR'	Phosphotransferase system (EC 2.7.1.69)	R23		'Glucose[e] + PEP --> G6P + PYR'	Phosphotransferase system (EC 2.7.1.69)	R23		'Glucose[e] + PEP --> G6P + PYR'	Phosphotransferase system (EC 2.7.1.69)	R23
R24		'G6P <--> F6P'	Glucose-6-phosphate isomerase (EC 5.3.1.9)	R24		'G6P <--> F6P'	Glucose-6-phosphate isomerase (EC 5.3.1.9)	R24		'2 Glucose[e] + Xylose[e] + 3 PEP --> 2 G6P + XYL-5P + 3 PYR'	Phosphotransferase system (EC 2.7.1.69)	R24		'Glucose[e] + PEP --> G6P + PYR'	Phosphotransferase system (EC 2.7.1.69)	R24		'Glucose[e] + PEP --> G6P + PYR'	Phosphotransferase system (EC 2.7.1.69)	R24		'G6P <--> F6P'	Glucose-6-phosphate isomerase (EC 5.3.1.9)	R24		'G6P <--> F6P'	Glucose-6-phosphate isomerase (EC 5.3.1.9)	R24		'2 Glucose[e] + Xylose[e] + 3 PEP --> 2 G6P + XYL-5P + 3 PYR'	Phosphotransferase system (EC 2.7.1.69)	R24		'G6P <--> F6P'	Glucose-6-phosphate isomerase (EC 5.3.1.9)	R24		'G6P <--> F6P'	Glucose-6-phosphate isomerase (EC 5.3.1.9)	R24		'G6P <--> F6P'	Glucose-6-phosphate isomerase (EC 5.3.1.9)	R24		'G6P <--> F6P'	Glucose-6-phosphate isomerase (EC 5.3.1.9)	R24
R25		'ATP + F6P --> ADP + F-16-BP'	Phosphofructokinase (EC 2.7.1.11)	R25		'ATP + F6P --> ADP + F-16-BP'	Phosphofructokinase (EC 2.7.1.11)	R25		'G6P <--> F6P'	Glucose-6-phosphate isomerase (EC 5.3.1.9)	R25		'G6P <--> F6P'	Glucose-6-phosphate isomerase (EC 5.3.1.9)	R25		'G6P <--> F6P'	Glucose-6-phosphate isomerase (EC 5.3.1.9)	R25		'ATP + F6P --> ADP + F-16-BP'	Phosphofructokinase (EC 2.7.1.11)	R25		'ATP + F6P --> ADP + F-16-BP'	Phosphofructokinase (EC 2.7.1.11)	R25		'G6P <--> F6P'	Glucose-6-phosphate isomerase (EC 5.3.1.9)	R25		'ATP + F6P --> ADP + F-16-BP'	Phosphofructokinase (EC 2.7.1.11)	R25		'ATP + F6P --> ADP + F-16-BP'	Phosphofructokinase (EC 2.7.1.11)	R25		'ATP + F6P --> ADP + F-16-BP'	Phosphofructokinase (EC 2.7.1.11)	R25		'ATP + F6P --> ADP + F-16-BP'	Phosphofructokinase (EC 2.7.1.11)	R25
R26		'F-16-BP --> F6P + P'	Fructose 1,6-bisphosphatase (EC 3.1.3.11)	R26		'F-16-BP --> F6P + P'	Fructose 1,6-bisphosphatase (EC 3.1.3.11)	R26		'ATP + F6P --> ADP + F-16-BP'	Phosphofructokinase (EC 2.7.1.11)	R26		'ATP + F6P --> ADP + F-16-BP'	Phosphofructokinase (EC 2.7.1.11)	R26		'ATP + F6P --> ADP + F-16-BP'	Phosphofructokinase (EC 2.7.1.11)	R26		'F-16-BP --> F6P + P'	Fructose 1,6-bisphosphatase (EC 3.1.3.11)	R26		'F-16-BP --> F6P + P'	Fructose 1,6-bisphosphatase (EC 3.1.3.11)	R26		'ATP + F6P --> ADP + F-16-BP'	Phosphofructokinase (EC 2.7.1.11)	R26		'F-16-BP --> F6P + P'	Fructose 1,6-bisphosphatase (EC 3.1.3.11)	R26		'F-16-BP --> F6P + P'	Fructose 1,6-bisphosphatase (EC 3.1.3.11)	R26		'F-16-BP --> F6P + P'	Fructose 1,6-bisphosphatase (EC 3.1.3.11)	R26		'F-16-BP --> F6P + P'	Fructose 1,6-bisphosphatase (EC 3.1.3.11)	R26
R27		'F-16-BP <--> GA3P + DHAP'	Fructose 1,6-bisphosphate aldolase (EC 4.1.2.13)	R27		'F-16-BP <--> GA3P + DHAP'	Fructose 1,6-bisphosphate aldolase (EC 4.1.2.13)	R27		'F-16-BP --> F6P + P'	Fructose 1,6-bisphosphatase (EC 3.1.3.11)	R27		'F-16-BP --> F6P + P'	Fructose 1,6-bisphosphatase (EC 3.1.3.11)	R27		'F-16-BP --> F6P + P'	Fructose 1,6-bisphosphatase (EC 3.1.3.11)	R27		'F-16-BP <--> GA3P + DHAP'	Fructose 1,6-bisphosphate aldolase (EC 4.1.2.13)	R27		'F-16-BP <--> GA3P + DHAP'	Fructose 1,6-bisphosphate aldolase (EC 4.1.2.13)	R27		'F-16-BP --> F6P + P'	Fructose 1,6-bisphosphatase (EC 3.1.3.11)	R27		'F-16-BP <--> GA3P + DHAP'	Fructose 1,6-bisphosphate aldolase (EC 4.1.2.13)	R27		'F-16-BP <--> GA3P + DHAP'	Fructose 1,6-bisphosphate aldolase (EC 4.1.2.13)	R27		'F-16-BP <--> GA3P + DHAP'	Fructose 1,6-bisphosphate aldolase (EC 4.1.2.13)	R27		'F-16-BP <--> GA3P + DHAP'	Fructose 1,6-bisphosphate aldolase (EC 4.1.2.13)	R27
R28		'DHAP <--> GA3P'	Triose-phosphate isomerase (EC 5.3.1.1)	R28		'DHAP <--> GA3P'	Triose-phosphate isomerase (EC 5.3.1.1)	R28		'F-16-BP <--> GA3P + DHAP'	Fructose 1,6-bisphosphate aldolase (EC 4.1.2.13)	R28		'F-16-BP <--> GA3P + DHAP'	Fructose 1,6-bisphosphate aldolase (EC 4.1.2.13)	R28		'F-16-BP <--> GA3P + DHAP'	Fructose 1,6-bisphosphate aldolase (EC 4.1.2.13)	R28		'DHAP <--> GA3P'	Triose-phosphate isomerase (EC 5.3.1.1)	R28		'DHAP <--> GA3P'	Triose-phosphate isomerase (EC 5.3.1.1)	R28		'F-16-BP <--> GA3P + DHAP'	Fructose 1,6-bisphosphate aldolase (EC 4.1.2.13)	R28		'DHAP <--> GA3P'	Triose-phosphate isomerase (EC 5.3.1.1)	R28		'DHAP <--> GA3P'	Triose-phosphate isomerase (EC 5.3.1.1)	R28		'DHAP <--> GA3P'	Triose-phosphate isomerase (EC 5.3.1.1)	R28		'DHAP <--> GA3P'	Triose-phosphate isomerase (EC 5.3.1.1)	R28
R29		'GA3P + NAD + P <--> 13-PG + NADH'	Glyceraldehyde-3-phosphate dehydrogenase (EC 1.2.1.12)	R29		'GA3P + NAD + P <--> 13-PG + NADH'	Glyceraldehyde-3-phosphate dehydrogenase (EC 1.2.1.12)	R29		'DHAP <--> GA3P'	Triose-phosphate isomerase (EC 5.3.1.1)	R29		'Glycerol[e] + ATP --> Glycerol-3-P + ADP'	Glycerol kinase (EC 2.7.1.30)	R29		'Glycerol[e] + ATP --> Glycerol-3-P + ADP'	Glycerol kinase (EC 2.7.1.30)	R29		'GA3P + NAD + P <--> 13-PG + NADH'	Glyceraldehyde-3-phosphate dehydrogenase (EC 1.2.1.12)	R29		'GA3P + NAD + P <--> 13-PG + NADH'	Glyceraldehyde-3-phosphate dehydrogenase (EC 1.2.1.12)	R29		'DHAP <--> GA3P'	Triose-phosphate isomerase (EC 5.3.1.1)	R29		'GA3P + NAD + P <--> 13-PG + NADH'	Glyceraldehyde-3-phosphate dehydrogenase (EC 1.2.1.12)	R29		'GA3P + NAD + P <--> 13-PG + NADH'	Glyceraldehyde-3-phosphate dehydrogenase (EC 1.2.1.12)	R29		'GA3P + NAD + P <--> 13-PG + NADH'	Glyceraldehyde-3-phosphate dehydrogenase (EC 1.2.1.12)	R29		'GA3P + NAD + P <--> 13-PG + NADH'	Glyceraldehyde-3-phosphate dehydrogenase (EC 1.2.1.12)	R29
R30		'ADP + 13-PG <--> ATP + 3-PG'	Phosphoglycerate kinase (EC 2.7.2.3)	R30		'ADP + 13-PG <--> ATP + 3-PG'	Phosphoglycerate kinase (EC 2.7.2.3)	R30		'GA3P + NAD + P <--> 13-PG + NADH'	Glyceraldehyde-3-phosphate dehydrogenase (EC 1.2.1.12)	R30		'Glycerol-3-P + UQ8 --> DHAP + UQ8H2'	Glycerol-3-phosphate dehydrogenase (EC 1.1.5.3)	R30		'Glycerol-3-P + UQ8 --> DHAP + UQ8H2'	Glycerol-3-phosphate dehydrogenase (EC 1.1.5.3)	R30		'ADP + 13-PG <--> ATP + 3-PG'	Phosphoglycerate kinase (EC 2.7.2.3)	R30		'ADP + 13-PG <--> ATP + 3-PG'	Phosphoglycerate kinase (EC 2.7.2.3)	R30		'GA3P + NAD + P <--> 13-PG + NADH'	Glyceraldehyde-3-phosphate dehydrogenase (EC 1.2.1.12)	R30		'ADP + 13-PG <--> ATP + 3-PG'	Phosphoglycerate kinase (EC 2.7.2.3)	R30		'ADP + 13-PG <--> ATP + 3-PG'	Phosphoglycerate kinase (EC 2.7.2.3)	R30		'ADP + 13-PG <--> ATP + 3-PG'	Phosphoglycerate kinase (EC 2.7.2.3)	R30		'ADP + 13-PG <--> ATP + 3-PG'	Phosphoglycerate kinase (EC 2.7.2.3)	R30
R31		'3-PG <--> 2-PG'	Phosphoglycerate mutase (EC 5.4.2.1)	R31		'3-PG <--> 2-PG'	Phosphoglycerate mutase (EC 5.4.2.1)	R31		'ADP + 13-PG <--> ATP + 3-PG'	Phosphoglycerate kinase (EC 2.7.2.3)	R31		'DHAP <--> GA3P'	Triose-phosphate isomerase (EC 5.3.1.1)	R31		'DHAP <--> GA3P'	Triose-phosphate isomerase (EC 5.3.1.1)	R31		'3-PG <--> 2-PG'	Phosphoglycerate mutase (EC 5.4.2.1)	R31		'3-PG <--> 2-PG'	Phosphoglycerate mutase (EC 5.4.2.1)	R31		'ADP + 13-PG <--> ATP + 3-PG'	Phosphoglycerate kinase (EC 2.7.2.3)	R31		'3-PG <--> 2-PG'	Phosphoglycerate mutase (EC 5.4.2.1)	R31		'3-PG <--> 2-PG'	Phosphoglycerate mutase (EC 5.4.2.1)	R31		'3-PG <--> 2-PG'	Phosphoglycerate mutase (EC 5.4.2.1)	R31		'3-PG <--> 2-PG'	Phosphoglycerate mutase (EC 5.4.2.1)	R31
R32		'2-PG <--> PEP'	Phosphopyruvate hydratase (EC 4.2.1.11)	R32		'2-PG <--> PEP'	Phosphopyruvate hydratase (EC 4.2.1.11)	R32		'3-PG <--> 2-PG'	Phosphoglycerate mutase (EC 5.4.2.1)	R32		'GA3P + NAD + P <--> 13-PG + NADH'	Glyceraldehyde-3-phosphate dehydrogenase (EC 1.2.1.12)	R32		'GA3P + NAD + P <--> 13-PG + NADH'	Glyceraldehyde-3-phosphate dehydrogenase (EC 1.2.1.12)	R32		'2-PG <--> PEP'	Phosphopyruvate hydratase (EC 4.2.1.11)	R32		'2-PG <--> PEP'	Phosphopyruvate hydratase (EC 4.2.1.11)	R32		'3-PG <--> 2-PG'	Phosphoglycerate mutase (EC 5.4.2.1)	R32		'2-PG <--> PEP'	Phosphopyruvate hydratase (EC 4.2.1.11)	R32		'2-PG <--> PEP'	Phosphopyruvate hydratase (EC 4.2.1.11)	R32		'2-PG <--> PEP'	Phosphopyruvate hydratase (EC 4.2.1.11)	R32		'2-PG <--> PEP'	Phosphopyruvate hydratase (EC 4.2.1.11)	R32
R33		'PEP + ADP --> PYR + ATP'	Pyruvate kinase (EC 2.7.1.40)	R33		'PEP + ADP --> PYR + ATP'	Pyruvate kinase (EC 2.7.1.40)	R33		'2-PG <--> PEP'	Phosphopyruvate hydratase (EC 4.2.1.11)	R33		'ADP + 13-PG <--> ATP + 3-PG'	Phosphoglycerate kinase (EC 2.7.2.3)	R33		'ADP + 13-PG <--> ATP + 3-PG'	Phosphoglycerate kinase (EC 2.7.2.3)	R33		'PEP + ADP --> PYR + ATP'	Pyruvate kinase (EC 2.7.1.40)	R33		'PEP + ADP --> PYR + ATP'	Pyruvate kinase (EC 2.7.1.40)	R33		'2-PG <--> PEP'	Phosphopyruvate hydratase (EC 4.2.1.11)	R33		'PEP + ADP --> PYR + ATP'	Pyruvate kinase (EC 2.7.1.40)	R33		'PEP + ADP --> PYR + ATP'	Pyruvate kinase (EC 2.7.1.40)	R33		'PEP + ADP --> PYR + ATP'	Pyruvate kinase (EC 2.7.1.40)	R33		'PEP + ADP --> PYR + ATP'	Pyruvate kinase (EC 2.7.1.40)	R33
R34		'PYR + ATP --> PEP + AMP + P'	Phosphoenolpyruvate synthase (EC 2.7.9.2)	R34		'PYR + ATP --> PEP + AMP + P'	Phosphoenolpyruvate synthase (EC 2.7.9.2)	R34		'PEP + ADP --> PYR + ATP'	Pyruvate kinase (EC 2.7.1.40)	R34		'3-PG <--> 2-PG'	Phosphoglycerate mutase (EC 5.4.2.1)	R34		'3-PG <--> 2-PG'	Phosphoglycerate mutase (EC 5.4.2.1)	R34		'PYR + ATP --> PEP + AMP + P'	Phosphoenolpyruvate synthase (EC 2.7.9.2)	R34		'PYR + ATP --> PEP + AMP + P'	Phosphoenolpyruvate synthase (EC 2.7.9.2)	R34		'PEP + ADP --> PYR + ATP'	Pyruvate kinase (EC 2.7.1.40)	R34		'PYR + ATP --> PEP + AMP + P'	Phosphoenolpyruvate synthase (EC 2.7.9.2)	R34		'PYR + ATP --> PEP + AMP + P'	Phosphoenolpyruvate synthase (EC 2.7.9.2)	R34		'PYR + ATP --> PEP + AMP + P'	Phosphoenolpyruvate synthase (EC 2.7.9.2)	R34		'PYR + ATP --> PEP + AMP + P'	Phosphoenolpyruvate synthase (EC 2.7.9.2)	R34
R35		'G6P + NADP --> GLC-LAC + NADPH'	Glucose-6-phosphate 1-dehydrogenase (EC 1.1.1.49)	R35		'G6P + NADP --> GLC-LAC + NADPH'	Glucose-6-phosphate 1-dehydrogenase (EC 1.1.1.49)	R35		'PYR + ATP --> PEP + AMP + P'	Phosphoenolpyruvate synthase (EC 2.7.9.2)	R35		'2-PG <--> PEP'	Phosphopyruvate hydratase (EC 4.2.1.11)	R35		'2-PG <--> PEP'	Phosphopyruvate hydratase (EC 4.2.1.11)	R35		'G6P + NADP --> GLC-LAC + NADPH'	Glucose-6-phosphate 1-dehydrogenase (EC 1.1.1.49)	R35		'G6P + NADP --> GLC-LAC + NADPH'	Glucose-6-phosphate 1-dehydrogenase (EC 1.1.1.49)	R35		'PYR + ATP --> PEP + AMP + P'	Phosphoenolpyruvate synthase (EC 2.7.9.2)	R35		'G6P + NADP --> GLC-LAC + NADPH'	Glucose-6-phosphate 1-dehydrogenase (EC 1.1.1.49)	R35		'G6P + NADP --> GLC-LAC + NADPH'	Glucose-6-phosphate 1-dehydrogenase (EC 1.1.1.49)	R35		'G6P + NADP --> GLC-LAC + NADPH'	Glucose-6-phosphate 1-dehydrogenase (EC 1.1.1.49)	R35		'G6P + NADP --> GLC-LAC + NADPH'	Glucose-6-phosphate 1-dehydrogenase (EC 1.1.1.49)	R35
R36		'GLC-LAC --> 6-P-Gluconate'	6-Phosphogluconolactonase (EC 3.1.1.31)	R36		'GLC-LAC --> 6-P-Gluconate'	6-Phosphogluconolactonase (EC 3.1.1.31)	R36		'G6P + NADP --> GLC-LAC + NADPH'	Glucose-6-phosphate 1-dehydrogenase (EC 1.1.1.49)	R36		'PEP + ADP --> PYR + ATP'	Pyruvate kinase (EC 2.7.1.40)	R36		'PEP + ADP --> PYR + ATP'	Pyruvate kinase (EC 2.7.1.40)	R36		'GLC-LAC --> 6-P-Gluconate'	6-Phosphogluconolactonase (EC 3.1.1.31)	R36		'GLC-LAC --> 6-P-Gluconate'	6-Phosphogluconolactonase (EC 3.1.1.31)	R36		'G6P + NADP --> GLC-LAC + NADPH'	Glucose-6-phosphate 1-dehydrogenase (EC 1.1.1.49)	R36		'GLC-LAC --> 6-P-Gluconate'	6-Phosphogluconolactonase (EC 3.1.1.31)	R36		'GLC-LAC --> 6-P-Gluconate'	6-Phosphogluconolactonase (EC 3.1.1.31)	R36		'GLC-LAC --> 6-P-Gluconate'	6-Phosphogluconolactonase (EC 3.1.1.31)	R36		'GLC-LAC --> 6-P-Gluconate'	6-Phosphogluconolactonase (EC 3.1.1.31)	R36
R37		'6-P-Gluconate --> KDPG'	Phosphogluconate dehydratase (EC 4.2.1.12)	R37		'6-P-Gluconate --> KDPG'	Phosphogluconate dehydratase (EC 4.2.1.12)	R37		'GLC-LAC --> 6-P-Gluconate'	6-Phosphogluconolactonase (EC 3.1.1.31)	R37		'PYR + ATP --> PEP + AMP + P'	Phosphoenolpyruvate synthase (EC 2.7.9.2)	R37		'PYR + ATP --> PEP + AMP + P'	Phosphoenolpyruvate synthase (EC 2.7.9.2)	R37		'6-P-Gluconate --> KDPG'	Phosphogluconate dehydratase (EC 4.2.1.12)	R37		'6-P-Gluconate --> KDPG'	Phosphogluconate dehydratase (EC 4.2.1.12)	R37		'GLC-LAC --> 6-P-Gluconate'	6-Phosphogluconolactonase (EC 3.1.1.31)	R37		'6-P-Gluconate --> KDPG'	Phosphogluconate dehydratase (EC 4.2.1.12)	R37		'6-P-Gluconate --> KDPG'	Phosphogluconate dehydratase (EC 4.2.1.12)	R37		'6-P-Gluconate --> KDPG'	Phosphogluconate dehydratase (EC 4.2.1.12)	R37		'6-P-Gluconate --> KDPG'	Phosphogluconate dehydratase (EC 4.2.1.12)	R37
R38		'KDPG --> PYR + GA3P'	2-Keto-3-deoxygluconate-6-phosphate aldolase (EC 4.1.2.14)	R38		'KDPG --> PYR + GA3P'	2-Keto-3-deoxygluconate-6-phosphate aldolase (EC 4.1.2.14)	R38		'6-P-Gluconate --> KDPG'	Phosphogluconate dehydratase (EC 4.2.1.12)	R38		'G6P + NADP --> GLC-LAC + NADPH'	Glucose-6-phosphate 1-dehydrogenase (EC 1.1.1.49)	R38		'G6P + NADP --> GLC-LAC + NADPH'	Glucose-6-phosphate 1-dehydrogenase (EC 1.1.1.49)	R38		'KDPG --> PYR + GA3P'	2-Keto-3-deoxygluconate-6-phosphate aldolase (EC 4.1.2.14)	R38		'KDPG --> PYR + GA3P'	2-Keto-3-deoxygluconate-6-phosphate aldolase (EC 4.1.2.14)	R38		'6-P-Gluconate --> KDPG'	Phosphogluconate dehydratase (EC 4.2.1.12)	R38		'KDPG --> PYR + GA3P'	2-Keto-3-deoxygluconate-6-phosphate aldolase (EC 4.1.2.14)	R38		'KDPG --> PYR + GA3P'	2-Keto-3-deoxygluconate-6-phosphate aldolase (EC 4.1.2.14)	R38		'KDPG --> PYR + GA3P'	2-Keto-3-deoxygluconate-6-phosphate aldolase (EC 4.1.2.14)	R38		'KDPG --> PYR + GA3P'	2-Keto-3-deoxygluconate-6-phosphate aldolase (EC 4.1.2.14)	R38
R39		'6-P-Gluconate + NADP <--> RIBU-5P + CO2 + NADPH'	Phosphogluconate dehydrogenase (EC 1.1.1.44)	R39		'6-P-Gluconate + NADP <--> RIBU-5P + CO2 + NADPH'	Phosphogluconate dehydrogenase (EC 1.1.1.44)	R39		'KDPG --> PYR + GA3P'	2-Keto-3-deoxygluconate-6-phosphate aldolase (EC 4.1.2.14)	R39		'GLC-LAC --> 6-P-Gluconate'	6-Phosphogluconolactonase (EC 3.1.1.31)	R39		'GLC-LAC --> 6-P-Gluconate'	6-Phosphogluconolactonase (EC 3.1.1.31)	R39		'6-P-Gluconate + NADP <--> RIBU-5P + CO2 + NADPH'	Phosphogluconate dehydrogenase (EC 1.1.1.44)	R39		'6-P-Gluconate + NADP <--> RIBU-5P + CO2 + NADPH'	Phosphogluconate dehydrogenase (EC 1.1.1.44)	R39		'KDPG --> PYR + GA3P'	2-Keto-3-deoxygluconate-6-phosphate aldolase (EC 4.1.2.14)	R39		'6-P-Gluconate + NADP <--> RIBU-5P + CO2 + NADPH'	Phosphogluconate dehydrogenase (EC 1.1.1.44)	R39		'6-P-Gluconate + NADP <--> RIBU-5P + CO2 + NADPH'	Phosphogluconate dehydrogenase (EC 1.1.1.44)	R39		'6-P-Gluconate + NADP <--> RIBU-5P + CO2 + NADPH'	Phosphogluconate dehydrogenase (EC 1.1.1.44)	R39		'6-P-Gluconate + NADP <--> RIBU-5P + CO2 + NADPH'	Phosphogluconate dehydrogenase (EC 1.1.1.44)	R39
R40		'RIBU-5P <--> XYL-5P'	Ribulose-phosphate 3-epimerase (EC 5.1.3.1)	R40		'RIBU-5P <--> XYL-5P'	Ribulose-phosphate 3-epimerase (EC 5.1.3.1)	R40		'6-P-Gluconate + NADP <--> RIBU-5P + CO2 + NADPH'	Phosphogluconate dehydrogenase (EC 1.1.1.44)	R40		'6-P-Gluconate --> KDPG'	Phosphogluconate dehydratase (EC 4.2.1.12)	R40		'6-P-Gluconate --> KDPG'	Phosphogluconate dehydratase (EC 4.2.1.12)	R40		'RIBU-5P <--> XYL-5P'	Ribulose-phosphate 3-epimerase (EC 5.1.3.1)	R40		'RIBU-5P <--> XYL-5P'	Ribulose-phosphate 3-epimerase (EC 5.1.3.1)	R40		'6-P-Gluconate + NADP <--> RIBU-5P + CO2 + NADPH'	Phosphogluconate dehydrogenase (EC 1.1.1.44)	R40		'RIBU-5P <--> XYL-5P'	Ribulose-phosphate 3-epimerase (EC 5.1.3.1)	R40		'RIBU-5P <--> XYL-5P'	Ribulose-phosphate 3-epimerase (EC 5.1.3.1)	R40		'RIBU-5P <--> XYL-5P'	Ribulose-phosphate 3-epimerase (EC 5.1.3.1)	R40		'RIBU-5P <--> XYL-5P'	Ribulose-phosphate 3-epimerase (EC 5.1.3.1)	R40
R41		'RIBU-5P <--> RIBO-5P'	Ribose-5-phosphate isomerase (EC 5.3.1.6)	R41		'RIBU-5P <--> RIBO-5P'	Ribose-5-phosphate isomerase (EC 5.3.1.6)	R41		'RIBU-5P <--> XYL-5P'	Ribulose-phosphate 3-epimerase (EC 5.1.3.1)	R41		'KDPG --> PYR + GA3P'	2-Keto-3-deoxygluconate-6-phosphate aldolase (EC 4.1.2.14)	R41		'KDPG --> PYR + GA3P'	2-Keto-3-deoxygluconate-6-phosphate aldolase (EC 4.1.2.14)	R41		'RIBU-5P <--> RIBO-5P'	Ribose-5-phosphate isomerase (EC 5.3.1.6)	R41		'RIBU-5P <--> RIBO-5P'	Ribose-5-phosphate isomerase (EC 5.3.1.6)	R41		'RIBU-5P <--> XYL-5P'	Ribulose-phosphate 3-epimerase (EC 5.1.3.1)	R41		'RIBU-5P <--> RIBO-5P'	Ribose-5-phosphate isomerase (EC 5.3.1.6)	R41		'RIBU-5P <--> RIBO-5P'	Ribose-5-phosphate isomerase (EC 5.3.1.6)	R41		'RIBU-5P <--> RIBO-5P'	Ribose-5-phosphate isomerase (EC 5.3.1.6)	R41		'RIBU-5P <--> RIBO-5P'	Ribose-5-phosphate isomerase (EC 5.3.1.6)	R41
R42		'S7P + GA3P <--> RIBO-5P + XYL-5P'	Transketolase (EC 2.2.1.1)	R42		'S7P + GA3P <--> RIBO-5P + XYL-5P'	Transketolase (EC 2.2.1.1)	R42		'RIBU-5P <--> RIBO-5P'	Ribose-5-phosphate isomerase (EC 5.3.1.6)	R42		'6-P-Gluconate + NADP <--> RIBU-5P + CO2 + NADPH'	Phosphogluconate dehydrogenase (EC 1.1.1.44)	R42		'6-P-Gluconate + NADP <--> RIBU-5P + CO2 + NADPH'	Phosphogluconate dehydrogenase (EC 1.1.1.44)	R42		'S7P + GA3P <--> RIBO-5P + XYL-5P'	Transketolase (EC 2.2.1.1)	R42		'S7P + GA3P <--> RIBO-5P + XYL-5P'	Transketolase (EC 2.2.1.1)	R42		'RIBU-5P <--> RIBO-5P'	Ribose-5-phosphate isomerase (EC 5.3.1.6)	R42		'S7P + GA3P <--> RIBO-5P + XYL-5P'	Transketolase (EC 2.2.1.1)	R42		'S7P + GA3P <--> RIBO-5P + XYL-5P'	Transketolase (EC 2.2.1.1)	R42		'S7P + GA3P <--> RIBO-5P + XYL-5P'	Transketolase (EC 2.2.1.1)	R42		'S7P + GA3P <--> RIBO-5P + XYL-5P'	Transketolase (EC 2.2.1.1)	R42
R43		'S7P + GA3P <--> E-4P + F6P'	Transaldolase (EC 2.2.1.2)	R43		'S7P + GA3P <--> E-4P + F6P'	Transaldolase (EC 2.2.1.2)	R43		'S7P + GA3P <--> RIBO-5P + XYL-5P'	Transketolase (EC 2.2.1.1)	R43		'RIBU-5P <--> XYL-5P'	Ribulose-phosphate 3-epimerase (EC 5.1.3.1)	R43		'RIBU-5P <--> XYL-5P'	Ribulose-phosphate 3-epimerase (EC 5.1.3.1)	R43		'S7P + GA3P <--> E-4P + F6P'	Transaldolase (EC 2.2.1.2)	R43		'S7P + GA3P <--> E-4P + F6P'	Transaldolase (EC 2.2.1.2)	R43		'S7P + GA3P <--> RIBO-5P + XYL-5P'	Transketolase (EC 2.2.1.1)	R43		'S7P + GA3P <--> E-4P + F6P'	Transaldolase (EC 2.2.1.2)	R43		'S7P + GA3P <--> E-4P + F6P'	Transaldolase (EC 2.2.1.2)	R43		'S7P + GA3P <--> E-4P + F6P'	Transaldolase (EC 2.2.1.2)	R43		'S7P + GA3P <--> E-4P + F6P'	Transaldolase (EC 2.2.1.2)	R43
R44		'F6P + GA3P <--> E-4P + XYL-5P'	Transketolase (EC 2.2.1.1)	R44		'F6P + GA3P <--> E-4P + XYL-5P'	Transketolase (EC 2.2.1.1)	R44		'S7P + GA3P <--> E-4P + F6P'	Transaldolase (EC 2.2.1.2)	R44		'RIBU-5P <--> RIBO-5P'	Ribose-5-phosphate isomerase (EC 5.3.1.6)	R44		'RIBU-5P <--> RIBO-5P'	Ribose-5-phosphate isomerase (EC 5.3.1.6)	R44		'F6P + GA3P <--> E-4P + XYL-5P'	Transketolase (EC 2.2.1.1)	R44		'F6P + GA3P <--> E-4P + XYL-5P'	Transketolase (EC 2.2.1.1)	R44		'S7P + GA3P <--> E-4P + F6P'	Transaldolase (EC 2.2.1.2)	R44		'F6P + GA3P <--> E-4P + XYL-5P'	Transketolase (EC 2.2.1.1)	R44		'F6P + GA3P <--> E-4P + XYL-5P'	Transketolase (EC 2.2.1.1)	R44		'F6P + GA3P <--> E-4P + XYL-5P'	Transketolase (EC 2.2.1.1)	R44		'F6P + GA3P <--> E-4P + XYL-5P'	Transketolase (EC 2.2.1.1)	R44
R45		'PYR + H-CoA + NAD --> AC-CoA + NADH + CO2'	Pyruvate dehydrogenase complex (EC 1.2.4.1, EC 2.3.1.12, EC 1.8.1.4)	R45		'PYR + H-CoA + NAD --> AC-CoA + NADH + CO2'	Pyruvate dehydrogenase complex (EC 1.2.4.1, EC 2.3.1.12, EC 1.8.1.4)	R45		'F6P + GA3P <--> E-4P + XYL-5P'	Transketolase (EC 2.2.1.1)	R45		'S7P + GA3P <--> RIBO-5P + XYL-5P'	Transketolase (EC 2.2.1.1)	R45		'S7P + GA3P <--> RIBO-5P + XYL-5P'	Transketolase (EC 2.2.1.1)	R45		'PYR + H-CoA + NAD --> AC-CoA + NADH + CO2'	Pyruvate dehydrogenase complex (EC 1.2.4.1, EC 2.3.1.12, EC 1.8.1.4)	R45		'PYR + H-CoA + NAD --> AC-CoA + NADH + CO2'	Pyruvate dehydrogenase complex (EC 1.2.4.1, EC 2.3.1.12, EC 1.8.1.4)	R45		'F6P + GA3P <--> E-4P + XYL-5P'	Transketolase (EC 2.2.1.1)	R45		'PYR + H-CoA + NAD --> AC-CoA + NADH + CO2'	Pyruvate dehydrogenase complex (EC 1.2.4.1, EC 2.3.1.12, EC 1.8.1.4)	R45		'PYR + H-CoA + NAD --> AC-CoA + NADH + CO2'	Pyruvate dehydrogenase complex (EC 1.2.4.1, EC 2.3.1.12, EC 1.8.1.4)	R45		'PYR + H-CoA + NAD --> AC-CoA + NADH + CO2'	Pyruvate dehydrogenase complex (EC 1.2.4.1, EC 2.3.1.12, EC 1.8.1.4)	R45		'PYR + H-CoA + NAD --> AC-CoA + NADH + CO2'	Pyruvate dehydrogenase complex (EC 1.2.4.1, EC 2.3.1.12, EC 1.8.1.4)	R45
R46		'Acetate + ATP + H-CoA --> AC-CoA + AMP + 2 P'	Acetyl-CoA synthetase / Acetate-CoA ligase (EC 6.2.1.1)	R46		'Acetate + ATP + H-CoA --> AC-CoA + AMP + 2 P'	Acetyl-CoA synthetase / Acetate-CoA ligase (EC 6.2.1.1)	R46		'PYR + H-CoA + NAD --> AC-CoA + NADH + CO2'	Pyruvate dehydrogenase complex (EC 1.2.4.1, EC 2.3.1.12, EC 1.8.1.4)	R46		'S7P + GA3P <--> E-4P + F6P'	Transaldolase (EC 2.2.1.2)	R46		'S7P + GA3P <--> E-4P + F6P'	Transaldolase (EC 2.2.1.2)	R46		'Acetate + ATP + H-CoA --> AC-CoA + AMP + 2 P'	Acetyl-CoA synthetase / Acetate-CoA ligase (EC 6.2.1.1)	R46		'Acetate + ATP + H-CoA --> AC-CoA + AMP + 2 P'	Acetyl-CoA synthetase / Acetate-CoA ligase (EC 6.2.1.1)	R46		'PYR + H-CoA + NAD --> AC-CoA + NADH + CO2'	Pyruvate dehydrogenase complex (EC 1.2.4.1, EC 2.3.1.12, EC 1.8.1.4)	R46		'Acetate + ATP + H-CoA --> AC-CoA + AMP + 2 P'	Acetyl-CoA synthetase / Acetate-CoA ligase (EC 6.2.1.1)	R46		'Acetate + ATP + H-CoA --> AC-CoA + AMP + 2 P'	Acetyl-CoA synthetase / Acetate-CoA ligase (EC 6.2.1.1)	R46		'Acetate + ATP + H-CoA --> AC-CoA + AMP + 2 P'	Acetyl-CoA synthetase / Acetate-CoA ligase (EC 6.2.1.1)	R46		'Acetate + ATP + H-CoA --> AC-CoA + AMP + 2 P'	Acetyl-CoA synthetase / Acetate-CoA ligase (EC 6.2.1.1)	R46
R47		'AC-CoA + OAA --> CIT + H-CoA'	Citrate synthase (EC 2.3.3.1)	R47		'AC-CoA + OAA --> CIT + H-CoA'	Citrate synthase (EC 2.3.3.1)	R47		'Acetate + ATP + H-CoA --> AC-CoA + AMP + 2 P'	Acetyl-CoA synthetase / Acetate-CoA ligase (EC 6.2.1.1)	R47		'F6P + GA3P <--> E-4P + XYL-5P'	Transketolase (EC 2.2.1.1)	R47		'F6P + GA3P <--> E-4P + XYL-5P'	Transketolase (EC 2.2.1.1)	R47		'AC-CoA + OAA --> CIT + H-CoA'	Citrate synthase (EC 2.3.3.1)	R47		'AC-CoA + OAA --> CIT + H-CoA'	Citrate synthase (EC 2.3.3.1)	R47		'Acetate + ATP + H-CoA --> AC-CoA + AMP + 2 P'	Acetyl-CoA synthetase / Acetate-CoA ligase (EC 6.2.1.1)	R47		'AC-CoA + OAA --> CIT + H-CoA'	Citrate synthase (EC 2.3.3.1)	R47		'AC-CoA + OAA --> CIT + H-CoA'	Citrate synthase (EC 2.3.3.1)	R47		'AC-CoA + OAA --> CIT + H-CoA'	Citrate synthase (EC 2.3.3.1)	R47		'AC-CoA + OAA --> CIT + H-CoA'	Citrate synthase (EC 2.3.3.1)	R47
R48		'CIT <--> ICI'	Aconitase (EC 4.2.1.3)	R48		'CIT <--> ICI'	Aconitase (EC 4.2.1.3)	R48		'AC-CoA + OAA --> CIT + H-CoA'	Citrate synthase (EC 2.3.3.1)	R48		'PYR + H-CoA + NAD --> AC-CoA + NADH + CO2'	Pyruvate dehydrogenase complex (EC 1.2.4.1, EC 2.3.1.12, EC 1.8.1.4)	R48		'PYR + H-CoA + NAD --> AC-CoA + NADH + CO2'	Pyruvate dehydrogenase complex (EC 1.2.4.1, EC 2.3.1.12, EC 1.8.1.4)	R48		'CIT <--> ICI'	Aconitase (EC 4.2.1.3)	R48		'CIT <--> ICI'	Aconitase (EC 4.2.1.3)	R48		'AC-CoA + OAA --> CIT + H-CoA'	Citrate synthase (EC 2.3.3.1)	R48		'CIT <--> ICI'	Aconitase (EC 4.2.1.3)	R48		'CIT <--> ICI'	Aconitase (EC 4.2.1.3)	R48		'CIT <--> ICI'	Aconitase (EC 4.2.1.3)	R48		'CIT <--> ICI'	Aconitase (EC 4.2.1.3)	R48
R49		'ICI + NADP <--> 2-OXO + CO2 + NADPH'	Isocitrate dehydrogenase (NADP dependent) (EC 1.1.1.42)	R49		'ICI + NADP <--> 2-OXO + CO2 + NADPH'	Isocitrate dehydrogenase (NADP dependent) (EC 1.1.1.42)	R49		'CIT <--> ICI'	Aconitase (EC 4.2.1.3)	R49		'Acetate + ATP + H-CoA --> AC-CoA + AMP + 2 P'	Acetyl-CoA synthetase / Acetate-CoA ligase (EC 6.2.1.1)	R49		'Acetate + ATP + H-CoA --> AC-CoA + AMP + 2 P'	Acetyl-CoA synthetase / Acetate-CoA ligase (EC 6.2.1.1)	R49		'ICI + NADP <--> 2-OXO + CO2 + NADPH'	Isocitrate dehydrogenase (NADP dependent) (EC 1.1.1.42)	R49		'ICI + NADP <--> 2-OXO + CO2 + NADPH'	Isocitrate dehydrogenase (NADP dependent) (EC 1.1.1.42)	R49		'CIT <--> ICI'	Aconitase (EC 4.2.1.3)	R49		'ICI + NADP <--> 2-OXO + CO2 + NADPH'	Isocitrate dehydrogenase (NADP dependent) (EC 1.1.1.42)	R49		'ICI + NADP <--> 2-OXO + CO2 + NADPH'	Isocitrate dehydrogenase (NADP dependent) (EC 1.1.1.42)	R49		'ICI + NADP <--> 2-OXO + CO2 + NADPH'	Isocitrate dehydrogenase (NADP dependent) (EC 1.1.1.42)	R49		'ICI + NADP <--> 2-OXO + CO2 + NADPH'	Isocitrate dehydrogenase (NADP dependent) (EC 1.1.1.42)	R49
R50		'2-OXO + NAD + H-CoA --> SUCC-CoA + NADH + CO2'	2-Oxoglutarate dehydrogenase complex (EC 1.2.4.2, EC 2.3.1.61, EC 1.8.1.4)	R50		'2-OXO + NAD + H-CoA --> SUCC-CoA + NADH + CO2'	2-Oxoglutarate dehydrogenase complex (EC 1.2.4.2, EC 2.3.1.61, EC 1.8.1.4)	R50		'ICI + NADP <--> 2-OXO + CO2 + NADPH'	Isocitrate dehydrogenase (NADP dependent) (EC 1.1.1.42)	R50		'AC-CoA + OAA --> CIT + H-CoA'	Citrate synthase (EC 2.3.3.1)	R50		'AC-CoA + OAA --> CIT + H-CoA'	Citrate synthase (EC 2.3.3.1)	R50		'2-OXO + NAD + H-CoA --> SUCC-CoA + NADH + CO2'	2-Oxoglutarate dehydrogenase complex (EC 1.2.4.2, EC 2.3.1.61, EC 1.8.1.4)	R50		'2-OXO + NAD + H-CoA --> SUCC-CoA + NADH + CO2'	2-Oxoglutarate dehydrogenase complex (EC 1.2.4.2, EC 2.3.1.61, EC 1.8.1.4)	R50		'ICI + NADP <--> 2-OXO + CO2 + NADPH'	Isocitrate dehydrogenase (NADP dependent) (EC 1.1.1.42)	R50		'2-OXO + NAD + H-CoA --> SUCC-CoA + NADH + CO2'	2-Oxoglutarate dehydrogenase complex (EC 1.2.4.2, EC 2.3.1.61, EC 1.8.1.4)	R50		'2-OXO + NAD + H-CoA --> SUCC-CoA + NADH + CO2'	2-Oxoglutarate dehydrogenase complex (EC 1.2.4.2, EC 2.3.1.61, EC 1.8.1.4)	R50		'2-OXO + NAD + H-CoA --> SUCC-CoA + NADH + CO2'	2-Oxoglutarate dehydrogenase complex (EC 1.2.4.2, EC 2.3.1.61, EC 1.8.1.4)	R50		'2-OXO + NAD + H-CoA --> SUCC-CoA + NADH + CO2'	2-Oxoglutarate dehydrogenase complex (EC 1.2.4.2, EC 2.3.1.61, EC 1.8.1.4)	R50
R51		'SUCC-CoA + ADP + P <--> SUCC + H-CoA + ATP'	Succinyl-CoA synthetase (EC 6.2.1.5)	R51		'SUCC-CoA + ADP + P <--> SUCC + H-CoA + ATP'	Succinyl-CoA synthetase (EC 6.2.1.5)	R51		'2-OXO + NAD + H-CoA --> SUCC-CoA + NADH + CO2'	2-Oxoglutarate dehydrogenase complex (EC 1.2.4.2, EC 2.3.1.61, EC 1.8.1.4)	R51		'CIT <--> ICI'	Aconitase (EC 4.2.1.3)	R51		'CIT <--> ICI'	Aconitase (EC 4.2.1.3)	R51		'SUCC-CoA + ADP + P <--> SUCC + H-CoA + ATP'	Succinyl-CoA synthetase (EC 6.2.1.5)	R51		'SUCC-CoA + ADP + P <--> SUCC + H-CoA + ATP'	Succinyl-CoA synthetase (EC 6.2.1.5)	R51		'2-OXO + NAD + H-CoA --> SUCC-CoA + NADH + CO2'	2-Oxoglutarate dehydrogenase complex (EC 1.2.4.2, EC 2.3.1.61, EC 1.8.1.4)	R51		'SUCC-CoA + ADP + P <--> SUCC + H-CoA + ATP'	Succinyl-CoA synthetase (EC 6.2.1.5)	R51		'SUCC-CoA + ADP + P <--> SUCC + H-CoA + ATP'	Succinyl-CoA synthetase (EC 6.2.1.5)	R51		'SUCC-CoA + ADP + P <--> SUCC + H-CoA + ATP'	Succinyl-CoA synthetase (EC 6.2.1.5)	R51		'SUCC-CoA + ADP + P <--> SUCC + H-CoA + ATP'	Succinyl-CoA synthetase (EC 6.2.1.5)	R51
R52		'SUCC + FAD --> FUM + FADH2'	Succinate dehydrogenase (EC 1.3.5.1)	R52		'SUCC + FAD --> FUM + FADH2'	Succinate dehydrogenase (EC 1.3.5.1)	R52		'SUCC-CoA + ADP + P <--> SUCC + H-CoA + ATP'	Succinyl-CoA synthetase (EC 6.2.1.5)	R52		'ICI + NADP <--> 2-OXO + CO2 + NADPH'	Isocitrate dehydrogenase (NADP dependent) (EC 1.1.1.42)	R52		'ICI + NADP <--> 2-OXO + CO2 + NADPH'	Isocitrate dehydrogenase (NADP dependent) (EC 1.1.1.42)	R52		'SUCC + FAD --> FUM + FADH2'	Succinate dehydrogenase (EC 1.3.5.1)	R52		'SUCC + FAD --> FUM + FADH2'	Succinate dehydrogenase (EC 1.3.5.1)	R52		'SUCC-CoA + ADP + P <--> SUCC + H-CoA + ATP'	Succinyl-CoA synthetase (EC 6.2.1.5)	R52		'SUCC + FAD --> FUM + FADH2'	Succinate dehydrogenase (EC 1.3.5.1)	R52		'SUCC + FAD --> FUM + FADH2'	Succinate dehydrogenase (EC 1.3.5.1)	R52		'SUCC + FAD --> FUM + FADH2'	Succinate dehydrogenase (EC 1.3.5.1)	R52		'SUCC + FAD --> FUM + FADH2'	Succinate dehydrogenase (EC 1.3.5.1)	R52
R53		'FUM + FADH2 --> SUCC + FAD'	Fumarate reductase (EC 1.3.99.1)	R53		'FUM + FADH2 --> SUCC + FAD'	Fumarate reductase (EC 1.3.99.1)	R53		'SUCC + FAD --> FUM + FADH2'	Succinate dehydrogenase (EC 1.3.5.1)	R53		'2-OXO + NAD + H-CoA --> SUCC-CoA + NADH + CO2'	2-Oxoglutarate dehydrogenase complex (EC 1.2.4.2, EC 2.3.1.61, EC 1.8.1.4)	R53		'2-OXO + NAD + H-CoA --> SUCC-CoA + NADH + CO2'	2-Oxoglutarate dehydrogenase complex (EC 1.2.4.2, EC 2.3.1.61, EC 1.8.1.4)	R53		'FUM + FADH2 --> SUCC + FAD'	Fumarate reductase (EC 1.3.99.1)	R53		'FUM + FADH2 --> SUCC + FAD'	Fumarate reductase (EC 1.3.99.1)	R53		'SUCC + FAD --> FUM + FADH2'	Succinate dehydrogenase (EC 1.3.5.1)	R53		'FUM + FADH2 --> SUCC + FAD'	Fumarate reductase (EC 1.3.99.1)	R53		'FUM + FADH2 --> SUCC + FAD'	Fumarate reductase (EC 1.3.99.1)	R53		'FUM + FADH2 --> SUCC + FAD'	Fumarate reductase (EC 1.3.99.1)	R53		'FUM + FADH2 --> SUCC + FAD'	Fumarate reductase (EC 1.3.99.1)	R53
R54		'FUM <--> MAL'	Fumarase (EC 4.2.1.2)	R54		'FUM <--> MAL'	Fumarase (EC 4.2.1.2)	R54		'FUM + FADH2 --> SUCC + FAD'	Fumarate reductase (EC 1.3.99.1)	R54		'SUCC-CoA + ADP + P <--> SUCC + H-CoA + ATP'	Succinyl-CoA synthetase (EC 6.2.1.5)	R54		'SUCC-CoA + ADP + P <--> SUCC + H-CoA + ATP'	Succinyl-CoA synthetase (EC 6.2.1.5)	R54		'FUM <--> MAL'	Fumarase (EC 4.2.1.2)	R54		'FUM <--> MAL'	Fumarase (EC 4.2.1.2)	R54		'FUM + FADH2 --> SUCC + FAD'	Fumarate reductase (EC 1.3.99.1)	R54		'FUM <--> MAL'	Fumarase (EC 4.2.1.2)	R54		'FUM <--> MAL'	Fumarase (EC 4.2.1.2)	R54		'FUM <--> MAL'	Fumarase (EC 4.2.1.2)	R54		'FUM <--> MAL'	Fumarase (EC 4.2.1.2)	R54
R55		'MAL + NAD <--> OAA + NADH'	Malate dehydrogenase (EC 1.1.1.37)	R55		'MAL + NAD <--> OAA + NADH'	Malate dehydrogenase (EC 1.1.1.37)	R55		'FUM <--> MAL'	Fumarase (EC 4.2.1.2)	R55		'SUCC + FAD --> FUM + FADH2'	Succinate dehydrogenase (EC 1.3.5.1)	R55		'SUCC + FAD --> FUM + FADH2'	Succinate dehydrogenase (EC 1.3.5.1)	R55		'MAL + NAD <--> OAA + NADH'	Malate dehydrogenase (EC 1.1.1.37)	R55		'MAL + NAD <--> OAA + NADH'	Malate dehydrogenase (EC 1.1.1.37)	R55		'FUM <--> MAL'	Fumarase (EC 4.2.1.2)	R55		'MAL + NAD <--> OAA + NADH'	Malate dehydrogenase (EC 1.1.1.37)	R55		'MAL + NAD <--> OAA + NADH'	Malate dehydrogenase (EC 1.1.1.37)	R55		'MAL + NAD <--> OAA + NADH'	Malate dehydrogenase (EC 1.1.1.37)	R55		'MAL + NAD <--> OAA + NADH'	Malate dehydrogenase (EC 1.1.1.37)	R55
R56		'ICI --> GLYOXY + SUCC'	Isocitrate lyase (EC 4.1.3.1)	R56		'ICI --> GLYOXY + SUCC'	Isocitrate lyase (EC 4.1.3.1)	R56		'MAL + NAD <--> OAA + NADH'	Malate dehydrogenase (EC 1.1.1.37)	R56		'FUM + FADH2 --> SUCC + FAD'	Fumarate reductase (EC 1.3.99.1)	R56		'FUM + FADH2 --> SUCC + FAD'	Fumarate reductase (EC 1.3.99.1)	R56		'ICI --> GLYOXY + SUCC'	Isocitrate lyase (EC 4.1.3.1)	R56		'ICI --> GLYOXY + SUCC'	Isocitrate lyase (EC 4.1.3.1)	R56		'MAL + NAD <--> OAA + NADH'	Malate dehydrogenase (EC 1.1.1.37)	R56		'ICI --> GLYOXY + SUCC'	Isocitrate lyase (EC 4.1.3.1)	R56		'ICI --> GLYOXY + SUCC'	Isocitrate lyase (EC 4.1.3.1)	R56		'ICI --> GLYOXY + SUCC'	Isocitrate lyase (EC 4.1.3.1)	R56		'ICI --> GLYOXY + SUCC'	Isocitrate lyase (EC 4.1.3.1)	R56
R57		'GLYOXY + AC-CoA --> MAL + H-CoA'	Malate synthase (EC 2.3.3.9)	R57		'GLYOXY + AC-CoA --> MAL + H-CoA'	Malate synthase (EC 2.3.3.9)	R57		'ICI --> GLYOXY + SUCC'	Isocitrate lyase (EC 4.1.3.1)	R57		'FUM <--> MAL'	Fumarase (EC 4.2.1.2)	R57		'FUM <--> MAL'	Fumarase (EC 4.2.1.2)	R57		'GLYOXY + AC-CoA --> MAL + H-CoA'	Malate synthase (EC 2.3.3.9)	R57		'GLYOXY + AC-CoA --> MAL + H-CoA'	Malate synthase (EC 2.3.3.9)	R57		'ICI --> GLYOXY + SUCC'	Isocitrate lyase (EC 4.1.3.1)	R57		'GLYOXY + AC-CoA --> MAL + H-CoA'	Malate synthase (EC 2.3.3.9)	R57		'GLYOXY + AC-CoA --> MAL + H-CoA'	Malate synthase (EC 2.3.3.9)	R57		'GLYOXY + AC-CoA --> MAL + H-CoA'	Malate synthase (EC 2.3.3.9)	R57		'GLYOXY + AC-CoA --> MAL + H-CoA'	Malate synthase (EC 2.3.3.9)	R57
R58		'PEP + CO2 --> OAA + P'	Phosphoenolpyruvate carboxylase (EC 4.1.1.31)	R58		'PEP + CO2 --> OAA + P'	Phosphoenolpyruvate carboxylase (EC 4.1.1.31)	R58		'GLYOXY + AC-CoA --> MAL + H-CoA'	Malate synthase (EC 2.3.3.9)	R58		'MAL + NAD <--> OAA + NADH'	Malate dehydrogenase (EC 1.1.1.37)	R58		'MAL + NAD <--> OAA + NADH'	Malate dehydrogenase (EC 1.1.1.37)	R58		'PEP + CO2 --> OAA + P'	Phosphoenolpyruvate carboxylase (EC 4.1.1.31)	R58		'PEP + CO2 --> OAA + P'	Phosphoenolpyruvate carboxylase (EC 4.1.1.31)	R58		'GLYOXY + AC-CoA --> MAL + H-CoA'	Malate synthase (EC 2.3.3.9)	R58		'PEP + CO2 --> OAA + P'	Phosphoenolpyruvate carboxylase (EC 4.1.1.31)	R58		'PEP + CO2 --> OAA + P'	Phosphoenolpyruvate carboxylase (EC 4.1.1.31)	R58		'PEP + CO2 --> OAA + P'	Phosphoenolpyruvate carboxylase (EC 4.1.1.31)	R58		'PEP + CO2 --> OAA + P'	Phosphoenolpyruvate carboxylase (EC 4.1.1.31)	R58
R59		'OAA + ATP --> PEP + ADP + CO2'	Phosphoenolpyruvate carboxykinase (EC 4.1.1.49)	R59		'OAA + ATP --> PEP + ADP + CO2'	Phosphoenolpyruvate carboxykinase (EC 4.1.1.49)	R59		'PEP + CO2 --> OAA + P'	Phosphoenolpyruvate carboxylase (EC 4.1.1.31)	R59		'ICI --> GLYOXY + SUCC'	Isocitrate lyase (EC 4.1.3.1)	R59		'ICI --> GLYOXY + SUCC'	Isocitrate lyase (EC 4.1.3.1)	R59		'OAA + ATP --> PEP + ADP + CO2'	Phosphoenolpyruvate carboxykinase (EC 4.1.1.49)	R59		'OAA + ATP --> PEP + ADP + CO2'	Phosphoenolpyruvate carboxykinase (EC 4.1.1.49)	R59		'PEP + CO2 --> OAA + P'	Phosphoenolpyruvate carboxylase (EC 4.1.1.31)	R59		'OAA + ATP --> PEP + ADP + CO2'	Phosphoenolpyruvate carboxykinase (EC 4.1.1.49)	R59		'OAA + ATP --> PEP + ADP + CO2'	Phosphoenolpyruvate carboxykinase (EC 4.1.1.49)	R59		'OAA + ATP --> PEP + ADP + CO2'	Phosphoenolpyruvate carboxykinase (EC 4.1.1.49)	R59		'OAA + ATP --> PEP + ADP + CO2'	Phosphoenolpyruvate carboxykinase (EC 4.1.1.49)	R59
R60		'MAL + NADP <--> PYR + CO2 + NADPH'	Malic enzyme (NADP dependent) (EC 1.1.1.40)	R60		'MAL + NADP <--> PYR + CO2 + NADPH'	Malic enzyme (NADP dependent) (EC 1.1.1.40)	R60		'OAA + ATP --> PEP + ADP + CO2'	Phosphoenolpyruvate carboxykinase (EC 4.1.1.49)	R60		'GLYOXY + AC-CoA --> MAL + H-CoA'	Malate synthase (EC 2.3.3.9)	R60		'GLYOXY + AC-CoA --> MAL + H-CoA'	Malate synthase (EC 2.3.3.9)	R60		'MAL + NADP <--> PYR + CO2 + NADPH'	Malic enzyme (NADP dependent) (EC 1.1.1.40)	R60		'MAL + NADP <--> PYR + CO2 + NADPH'	Malic enzyme (NADP dependent) (EC 1.1.1.40)	R60		'OAA + ATP --> PEP + ADP + CO2'	Phosphoenolpyruvate carboxykinase (EC 4.1.1.49)	R60		'MAL + NADP <--> PYR + CO2 + NADPH'	Malic enzyme (NADP dependent) (EC 1.1.1.40)	R60		'MAL + NADP <--> PYR + CO2 + NADPH'	Malic enzyme (NADP dependent) (EC 1.1.1.40)	R60		'MAL + NADP <--> PYR + CO2 + NADPH'	Malic enzyme (NADP dependent) (EC 1.1.1.40)	R60		'MAL + NADP <--> PYR + CO2 + NADPH'	Malic enzyme (NADP dependent) (EC 1.1.1.40)	R60
R61		'MAL + NAD --> PYR + CO2 + NADH'	Malic enzyme (NAD dependent) (EC 1.1.1.38)	R61		'MAL + NAD --> PYR + CO2 + NADH'	Malic enzyme (NAD dependent) (EC 1.1.1.38)	R61		'MAL + NADP <--> PYR + CO2 + NADPH'	Malic enzyme (NADP dependent) (EC 1.1.1.40)	R61		'PEP + CO2 --> OAA + P'	Phosphoenolpyruvate carboxylase (EC 4.1.1.31)	R61		'PEP + CO2 --> OAA + P'	Phosphoenolpyruvate carboxylase (EC 4.1.1.31)	R61		'MAL + NAD --> PYR + CO2 + NADH'	Malic enzyme (NAD dependent) (EC 1.1.1.38)	R61		'MAL + NAD --> PYR + CO2 + NADH'	Malic enzyme (NAD dependent) (EC 1.1.1.38)	R61		'MAL + NADP <--> PYR + CO2 + NADPH'	Malic enzyme (NADP dependent) (EC 1.1.1.40)	R61		'MAL + NAD --> PYR + CO2 + NADH'	Malic enzyme (NAD dependent) (EC 1.1.1.38)	R61		'MAL + NAD --> PYR + CO2 + NADH'	Malic enzyme (NAD dependent) (EC 1.1.1.38)	R61		'MAL + NAD --> PYR + CO2 + NADH'	Malic enzyme (NAD dependent) (EC 1.1.1.38)	R61		'MAL + NAD --> PYR + CO2 + NADH'	Malic enzyme (NAD dependent) (EC 1.1.1.38)	R61
R62		'PYR + H-CoA <--> AC-CoA + Formate'	Pyruvate formate lyase (EC 2.3.1.54)	R62		'PYR + H-CoA <--> AC-CoA + Formate'	Pyruvate formate lyase (EC 2.3.1.54)	R62		'MAL + NAD --> PYR + CO2 + NADH'	Malic enzyme (NAD dependent) (EC 1.1.1.38)	R62		'OAA + ATP --> PEP + ADP + CO2'	Phosphoenolpyruvate carboxykinase (EC 4.1.1.49)	R62		'OAA + ATP --> PEP + ADP + CO2'	Phosphoenolpyruvate carboxykinase (EC 4.1.1.49)	R62		'PYR + H-CoA <--> AC-CoA + Formate'	Pyruvate formate lyase (EC 2.3.1.54)	R62		'PYR + H-CoA <--> AC-CoA + Formate'	Pyruvate formate lyase (EC 2.3.1.54)	R62		'MAL + NAD --> PYR + CO2 + NADH'	Malic enzyme (NAD dependent) (EC 1.1.1.38)	R62		'PYR + H-CoA <--> AC-CoA + Formate'	Pyruvate formate lyase (EC 2.3.1.54)	R62		'PYR + H-CoA <--> AC-CoA + Formate'	Pyruvate formate lyase (EC 2.3.1.54)	R62		'PYR + H-CoA <--> AC-CoA + Formate'	Pyruvate formate lyase (EC 2.3.1.54)	R62		'PYR + H-CoA <--> AC-CoA + Formate'	Pyruvate formate lyase (EC 2.3.1.54)	R62
R63		'Formate --> CO2'	Formate hydrogenlyase	R63		'Formate --> CO2'	Formate hydrogenlyase	R63		'PYR + H-CoA <--> AC-CoA + Formate'	Pyruvate formate lyase (EC 2.3.1.54)	R63		'MAL + NADP <--> PYR + CO2 + NADPH'	Malic enzyme (NADP dependent) (EC 1.1.1.40)	R63		'MAL + NADP <--> PYR + CO2 + NADPH'	Malic enzyme (NADP dependent) (EC 1.1.1.40)	R63		'Formate --> CO2'	Formate hydrogenlyase	R63		'Formate --> CO2'	Formate hydrogenlyase	R63		'PYR + H-CoA <--> AC-CoA + Formate'	Pyruvate formate lyase (EC 2.3.1.54)	R63		'Formate --> CO2'	Formate hydrogenlyase	R63		'Formate --> CO2'	Formate hydrogenlyase	R63		'Formate --> CO2'	Formate hydrogenlyase	R63		'Formate --> CO2'	Formate hydrogenlyase	R63
R64		'PYR + NADH <--> Lactate + NAD'	Lactate dehydrogenase (EC 1.1.1.28)	R64		'PYR + NADH <--> Lactate + NAD'	Lactate dehydrogenase (EC 1.1.1.28)	R64		'Formate --> CO2'	Formate hydrogenlyase	R64		'MAL + NAD --> PYR + CO2 + NADH'	Malic enzyme (NAD dependent) (EC 1.1.1.38)	R64		'MAL + NAD --> PYR + CO2 + NADH'	Malic enzyme (NAD dependent) (EC 1.1.1.38)	R64		'PYR + NADH <--> Lactate + NAD'	Lactate dehydrogenase (EC 1.1.1.28)	R64		'PYR + NADH <--> Lactate + NAD'	Lactate dehydrogenase (EC 1.1.1.28)	R64		'Formate --> CO2'	Formate hydrogenlyase	R64		'PYR + NADH <--> Lactate + NAD'	Lactate dehydrogenase (EC 1.1.1.28)	R64		'PYR + NADH <--> Lactate + NAD'	Lactate dehydrogenase (EC 1.1.1.28)	R64		'PYR + NADH <--> Lactate + NAD'	Lactate dehydrogenase (EC 1.1.1.28)	R64		'PYR + NADH <--> Lactate + NAD'	Lactate dehydrogenase (EC 1.1.1.28)	R64
R65		'AC-CoA + NADH <--> ACA + NAD + H-CoA'	Acetaldehyde dehydrogenase	R65		'AC-CoA + NADH <--> ACA + NAD + H-CoA'	Acetaldehyde dehydrogenase	R65		'PYR + NADH <--> Lactate + NAD'	Lactate dehydrogenase (EC 1.1.1.28)	R65		'PYR + H-CoA <--> AC-CoA + Formate'	Pyruvate formate lyase (EC 2.3.1.54)	R65		'PYR + H-CoA <--> AC-CoA + Formate'	Pyruvate formate lyase (EC 2.3.1.54)	R65		'AC-CoA + NADH <--> ACA + NAD + H-CoA'	Acetaldehyde dehydrogenase	R65		'AC-CoA + NADH <--> ACA + NAD + H-CoA'	Acetaldehyde dehydrogenase	R65		'PYR + NADH <--> Lactate + NAD'	Lactate dehydrogenase (EC 1.1.1.28)	R65		'AC-CoA + NADH <--> ACA + NAD + H-CoA'	Acetaldehyde dehydrogenase	R65		'AC-CoA + NADH <--> ACA + NAD + H-CoA'	Acetaldehyde dehydrogenase	R65		'AC-CoA + NADH <--> ACA + NAD + H-CoA'	Acetaldehyde dehydrogenase	R65		'AC-CoA + NADH <--> ACA + NAD + H-CoA'	Acetaldehyde dehydrogenase	R65
R66		'ACA + NADH <--> Ethanol + NAD'	Ethanol dehydrogenase (EC 1.1.1.1)	R66		'ACA + NADH <--> Ethanol + NAD'	Ethanol dehydrogenase (EC 1.1.1.1)	R66		'AC-CoA + NADH <--> ACA + NAD + H-CoA'	Acetaldehyde dehydrogenase	R66		'Formate --> CO2'	Formate hydrogenlyase	R66		'Formate --> CO2'	Formate hydrogenlyase	R66		'ACA + NADH <--> Ethanol + NAD'	Ethanol dehydrogenase (EC 1.1.1.1)	R66		'ACA + NADH <--> Ethanol + NAD'	Ethanol dehydrogenase (EC 1.1.1.1)	R66		'AC-CoA + NADH <--> ACA + NAD + H-CoA'	Acetaldehyde dehydrogenase	R66		'ACA + NADH <--> Ethanol + NAD'	Ethanol dehydrogenase (EC 1.1.1.1)	R66		'ACA + NADH <--> Ethanol + NAD'	Ethanol dehydrogenase (EC 1.1.1.1)	R66		'ACA + NADH <--> Ethanol + NAD'	Ethanol dehydrogenase (EC 1.1.1.1)	R66		'ACA + NADH <--> Ethanol + NAD'	Ethanol dehydrogenase (EC 1.1.1.1)	R66
R67		'AC-CoA + P <--> ACP + H-CoA'	Phosphate acetyltransferase (EC 2.3.1.8)	R67		'AC-CoA + P <--> ACP + H-CoA'	Phosphate acetyltransferase (EC 2.3.1.8)	R67		'ACA + NADH <--> Ethanol + NAD'	Ethanol dehydrogenase (EC 1.1.1.1)	R67		'PYR + NADH <--> Lactate + NAD'	Lactate dehydrogenase (EC 1.1.1.28)	R67		'PYR + NADH <--> Lactate + NAD'	Lactate dehydrogenase (EC 1.1.1.28)	R67		'AC-CoA + P <--> ACP + H-CoA'	Phosphate acetyltransferase (EC 2.3.1.8)	R67		'AC-CoA + P <--> ACP + H-CoA'	Phosphate acetyltransferase (EC 2.3.1.8)	R67		'ACA + NADH <--> Ethanol + NAD'	Ethanol dehydrogenase (EC 1.1.1.1)	R67		'AC-CoA + P <--> ACP + H-CoA'	Phosphate acetyltransferase (EC 2.3.1.8)	R67		'AC-CoA + P <--> ACP + H-CoA'	Phosphate acetyltransferase (EC 2.3.1.8)	R67		'AC-CoA + P <--> ACP + H-CoA'	Phosphate acetyltransferase (EC 2.3.1.8)	R67		'AC-CoA + P <--> ACP + H-CoA'	Phosphate acetyltransferase (EC 2.3.1.8)	R67
R68		'ACP + ADP <--> Acetate + ATP'	Acetate kinase (EC 3.6.1.7)	R68		'ACP + ADP <--> Acetate + ATP'	Acetate kinase (EC 3.6.1.7)	R68		'AC-CoA + P <--> ACP + H-CoA'	Phosphate acetyltransferase (EC 2.3.1.8)	R68		'AC-CoA + NADH <--> ACA + NAD + H-CoA'	Acetaldehyde dehydrogenase	R68		'AC-CoA + NADH <--> ACA + NAD + H-CoA'	Acetaldehyde dehydrogenase	R68		'ACP + ADP <--> Acetate + ATP'	Acetate kinase (EC 3.6.1.7)	R68		'ACP + ADP <--> Acetate + ATP'	Acetate kinase (EC 3.6.1.7)	R68		'AC-CoA + P <--> ACP + H-CoA'	Phosphate acetyltransferase (EC 2.3.1.8)	R68		'ACP + ADP <--> Acetate + ATP'	Acetate kinase (EC 3.6.1.7)	R68		'ACP + ADP <--> Acetate + ATP'	Acetate kinase (EC 3.6.1.7)	R68		'ACP + ADP <--> Acetate + ATP'	Acetate kinase (EC 3.6.1.7)	R68		'ACP + ADP <--> Acetate + ATP'	Acetate kinase (EC 3.6.1.7)	R68
R69		'NADPH + NAD --> NADP + NADH'	NAD(P)+ transhydrogenase (EC 1.6.1.1)	R69		'GLN + 2-OXO + NADPH --> 2 GLU + NADP'	Glutamate synthase (NADP dependent) (EC 1.4.1.13)	R69		'ACP + ADP <--> Acetate + ATP'	Acetate kinase (EC 3.6.1.7)	R69		'ACA + NADH <--> Ethanol + NAD'	Ethanol dehydrogenase (EC 1.1.1.1)	R69		'ACA + NADH <--> Ethanol + NAD'	Ethanol dehydrogenase (EC 1.1.1.1)	R69		'NADPH + NAD --> NADP + NADH'	NAD(P)+ transhydrogenase (EC 1.6.1.1)	R69		'NADPH + NAD --> NADP + NADH'	NAD(P)+ transhydrogenase (EC 1.6.1.1)	R69		'ACP + ADP <--> Acetate + ATP'	Acetate kinase (EC 3.6.1.7)	R69		'NADPH + NAD --> NADP + NADH'	NAD(P)+ transhydrogenase (EC 1.6.1.1)	R69		'GLN + 2-OXO + NADPH --> 2 GLU + NADP'	Glutamate synthase (NADP dependent) (EC 1.4.1.13)	R69		'GLN + 2-OXO + NADPH --> 2 GLU + NADP'	Glutamate synthase (NADP dependent) (EC 1.4.1.13)	R69		'GLN + 2-OXO + NADPH --> 2 GLU + NADP'	Glutamate synthase (NADP dependent) (EC 1.4.1.13)	R69
R70		'NADH + FAD --> NAD + FADH2'	Flavin reductase (NAD dependent) (EC 1.5.1.36)	R70		'2-OXO + NH3 + NADPH <--> GLU + NADP'	Glutamate dehydrogenase (NADP dependent) (EC 1.4.1.4)	R70		'NADPH + NAD --> NADP + NADH'	NAD(P)+ transhydrogenase (EC 1.6.1.1)	R70		'AC-CoA + P <--> ACP + H-CoA'	Phosphate acetyltransferase (EC 2.3.1.8)	R70		'AC-CoA + P <--> ACP + H-CoA'	Phosphate acetyltransferase (EC 2.3.1.8)	R70		'NADH + FAD --> NAD + FADH2'	Flavin reductase (NAD dependent) (EC 1.5.1.36)	R70		'NADH + FAD --> NAD + FADH2'	Flavin reductase (NAD dependent) (EC 1.5.1.36)	R70		'NADPH + NAD --> NADP + NADH'	NAD(P)+ transhydrogenase (EC 1.6.1.1)	R70		'NADH + FAD --> NAD + FADH2'	Flavin reductase (NAD dependent) (EC 1.5.1.36)	R70		'2-OXO + NH3 + NADPH <--> GLU + NADP'	Glutamate dehydrogenase (NADP dependent) (EC 1.4.1.4)	R70		'2-OXO + NH3 + NADPH <--> GLU + NADP'	Glutamate dehydrogenase (NADP dependent) (EC 1.4.1.4)	R70		'2-OXO + NH3 + NADPH <--> GLU + NADP'	Glutamate dehydrogenase (NADP dependent) (EC 1.4.1.4)	R70
R71		'NADP + NADH + H[e] --> NADPH + NAD + H[c]'	NAD(P)+ transhydrogenase (EC 1.6.1.2)	R71		'GLU + NH3 + ATP --> GLN + ADP + P'	Glutamine synthetase (EC 6.3.1.2)	R71		'NADH + FAD --> NAD + FADH2'	Flavin reductase (NAD dependent) (EC 1.5.1.36)	R71		'ACP + ADP <--> Acetate + ATP'	Acetate kinase (EC 3.6.1.7)	R71		'ACP + ADP <--> Acetate + ATP'	Acetate kinase (EC 3.6.1.7)	R71		'NADP + NADH + H[e] --> NADPH + NAD + H[c]'	NAD(P)+ transhydrogenase (EC 1.6.1.2)	R71		'NADP + NADH + H[e] --> NADPH + NAD + H[c]'	NAD(P)+ transhydrogenase (EC 1.6.1.2)	R71		'NADH + FAD --> NAD + FADH2'	Flavin reductase (NAD dependent) (EC 1.5.1.36)	R71		'NADP + NADH + H[e] --> NADPH + NAD + H[c]'	NAD(P)+ transhydrogenase (EC 1.6.1.2)	R71		'GLU + NH3 + ATP --> GLN + ADP + P'	Glutamine synthetase (EC 6.3.1.2)	R71		'GLU + NH3 + ATP --> GLN + ADP + P'	Glutamine synthetase (EC 6.3.1.2)	R71		'GLU + NH3 + ATP --> GLN + ADP + P'	Glutamine synthetase (EC 6.3.1.2)	R71
R72		'NADH + UQ8 + 4 H[c] --> NAD + UQ8H2 + 4 H[e]'	NADH dehydrogenase	R72		'GLN --> GLU + NH3'	Glutaminase (EC 3.5.1.2)	R72		'NADP + NADH + H[e] --> NADPH + NAD + H[c]'	NAD(P)+ transhydrogenase (EC 1.6.1.2)	R72		'GLN + 2-OXO + NADPH --> 2 GLU + NADP'	Glutamate synthase (NADP dependent) (EC 1.4.1.13)	R72		'NADPH + NAD --> NADP + NADH'	NAD(P)+ transhydrogenase (EC 1.6.1.1)	R72		'NADH + UQ8 + 4 H[c] --> NAD + UQ8H2 + 4 H[e]'	NADH dehydrogenase	R72		'NADH + UQ8 + 4 H[c] --> NAD + UQ8H2 + 4 H[e]'	NADH dehydrogenase	R72		'NADP + NADH + H[e] --> NADPH + NAD + H[c]'	NAD(P)+ transhydrogenase (EC 1.6.1.2)	R72		'NADH + UQ8 + 4 H[c] --> NAD + UQ8H2 + 4 H[e]'	NADH dehydrogenase	R72		'GLN --> GLU + NH3'	Glutaminase (EC 3.5.1.2)	R72		'GLN --> GLU + NH3'	Glutaminase (EC 3.5.1.2)	R72		'GLN --> GLU + NH3'	Glutaminase (EC 3.5.1.2)	R72
R73		'FADH2 + UQ8 --> FAD + UQ8H2'	FADH2 dehydrogenase	R73		'NADPH + NAD --> NADP + NADH'	NAD(P)+ transhydrogenase (EC 1.6.1.1)	R73		'NADH + UQ8 + 4 H[c] --> NAD + UQ8H2 + 4 H[e]'	NADH dehydrogenase	R73		'2-OXO + NH3 + NADPH <--> GLU + NADP'	Glutamate dehydrogenase (NADP dependent) (EC 1.4.1.4)	R73		'NADH + FAD --> NAD + FADH2'	Flavin reductase (NAD dependent) (EC 1.5.1.36)	R73		'FADH2 + UQ8 --> FAD + UQ8H2'	FADH2 dehydrogenase	R73		'FADH2 + UQ8 --> FAD + UQ8H2'	FADH2 dehydrogenase	R73		'NADH + UQ8 + 4 H[c] --> NAD + UQ8H2 + 4 H[e]'	NADH dehydrogenase	R73		'FADH2 + UQ8 --> FAD + UQ8H2'	FADH2 dehydrogenase	R73		'NADPH + NAD --> NADP + NADH'	NAD(P)+ transhydrogenase (EC 1.6.1.1)	R73		'NADPH + NAD --> NADP + NADH'	NAD(P)+ transhydrogenase (EC 1.6.1.1)	R73		'NADPH + NAD --> NADP + NADH'	NAD(P)+ transhydrogenase (EC 1.6.1.1)	R73
R74		'UQ8H2 + 4 H[c] + 0.5 O2 --> UQ8 + 4 H[e]'	Cyt_b0 / Cyt_bd oxidase	R74		'NADH + FAD --> NAD + FADH2'	Flavin reductase (NAD dependent) (EC 1.5.1.36)	R74		'FADH2 + UQ8 --> FAD + UQ8H2'	FADH2 dehydrogenase	R74		'GLU + NH3 + ATP --> GLN + ADP + P'	Glutamine synthetase (EC 6.3.1.2)	R74		'NADP + NADH + H[e] --> NADPH + NAD + H[c]'	NAD(P)+ transhydrogenase (EC 1.6.1.2)	R74		'UQ8H2 + 4 H[c] + 0.5 O2 --> UQ8 + 4 H[e]'	Cyt_b0 / Cyt_bd oxidase	R74		'UQ8H2 + 4 H[c] + 0.5 O2 --> UQ8 + 4 H[e]'	Cyt_b0 / Cyt_bd oxidase	R74		'FADH2 + UQ8 --> FAD + UQ8H2'	FADH2 dehydrogenase	R74		'UQ8H2 + 4 H[c] + 0.5 O2 --> UQ8 + 4 H[e]'	Cyt_b0 / Cyt_bd oxidase	R74		'NADH + FAD --> NAD + FADH2'	Flavin reductase (NAD dependent) (EC 1.5.1.36)	R74		'NADH + FAD --> NAD + FADH2'	Flavin reductase (NAD dependent) (EC 1.5.1.36)	R74		'NADH + FAD --> NAD + FADH2'	Flavin reductase (NAD dependent) (EC 1.5.1.36)	R74
R75		'ADP + 4 H[e] + P --> ATP + 4 H[c]'	ATP synthase (EC 3.6.3.14)	R75		'NADP + NADH + H[e] --> NADPH + NAD + H[c]'	NAD(P)+ transhydrogenase (EC 1.6.1.2)	R75		'UQ8H2 + 4 H[c] + 0.5 O2 --> UQ8 + 4 H[e]'	Cyt_b0 / Cyt_bd oxidase	R75		'GLN --> GLU + NH3'	Glutaminase (EC 3.5.1.2)	R75		'NADH + UQ8 + 4 H[c] --> NAD + UQ8H2 + 4 H[e]'	NADH dehydrogenase	R75		'ADP + 4 H[e] + P --> ATP + 4 H[c]'	ATP synthase (EC 3.6.3.14)	R75		'ADP + 4 H[e] + P --> ATP + 4 H[c]'	ATP synthase (EC 3.6.3.14)	R75		'UQ8H2 + 4 H[c] + 0.5 O2 --> UQ8 + 4 H[e]'	Cyt_b0 / Cyt_bd oxidase	R75		'ADP + 4 H[e] + P --> ATP + 4 H[c]'	ATP synthase (EC 3.6.3.14)	R75		'NADP + NADH + H[e] --> NADPH + NAD + H[c]'	NAD(P)+ transhydrogenase (EC 1.6.1.2)	R75		'NADP + NADH + H[e] --> NADPH + NAD + H[c]'	NAD(P)+ transhydrogenase (EC 1.6.1.2)	R75		'NADP + NADH + H[e] --> NADPH + NAD + H[c]'	NAD(P)+ transhydrogenase (EC 1.6.1.2)	R75
R76		'ADP + 3 H[e] + P <-- ATP + 3 H[c]'	ATP synthase (EC 3.6.3.14)	R76		'NADH + UQ8 + 4 H[c] --> NAD + UQ8H2 + 4 H[e]'	NADH dehydrogenase	R76		'ADP + 4 H[e] + P --> ATP + 4 H[c]'	ATP synthase (EC 3.6.3.14)	R76		'NADPH + NAD --> NADP + NADH'	NAD(P)+ transhydrogenase (EC 1.6.1.1)	R76		'FADH2 + UQ8 --> FAD + UQ8H2'	FADH2 dehydrogenase	R76		'ADP + 3 H[e] + P <-- ATP + 3 H[c]'	ATP synthase (EC 3.6.3.14)	R76		'ADP + 3 H[e] + P <-- ATP + 3 H[c]'	ATP synthase (EC 3.6.3.14)	R76		'ADP + 4 H[e] + P --> ATP + 4 H[c]'	ATP synthase (EC 3.6.3.14)	R76		'ADP + 3 H[e] + P <-- ATP + 3 H[c]'	ATP synthase (EC 3.6.3.14)	R76		'NADH + UQ8 + 4 H[c] --> NAD + UQ8H2 + 4 H[e]'	NADH dehydrogenase	R76		'NADH + UQ8 + 4 H[c] --> NAD + UQ8H2 + 4 H[e]'	NADH dehydrogenase	R76		'NADH + UQ8 + 4 H[c] --> NAD + UQ8H2 + 4 H[e]'	NADH dehydrogenase	R76
R77		'AMP + ATP <--> 2 ADP'	Adenylate kinase (EC 2.7.4.3)	R77		'FADH2 + UQ8 --> FAD + UQ8H2'	FADH2 dehydrogenase	R77		'ADP + 3 H[e] + P <-- ATP + 3 H[c]'	ATP synthase (EC 3.6.3.14)	R77		'NADH + FAD --> NAD + FADH2'	Flavin reductase (NAD dependent) (EC 1.5.1.36)	R77		'UQ8H2 + 4 H[c] + 0.5 O2 --> UQ8 + 4 H[e]'	Cyt_b0 / Cyt_bd oxidase	R77		'AMP + ATP <--> 2 ADP'	Adenylate kinase (EC 2.7.4.3)	R77		'AMP + ATP <--> 2 ADP'	Adenylate kinase (EC 2.7.4.3)	R77		'ADP + 3 H[e] + P <-- ATP + 3 H[c]'	ATP synthase (EC 3.6.3.14)	R77		'AMP + ATP <--> 2 ADP'	Adenylate kinase (EC 2.7.4.3)	R77		'FADH2 + UQ8 --> FAD + UQ8H2'	FADH2 dehydrogenase	R77		'FADH2 + UQ8 --> FAD + UQ8H2'	FADH2 dehydrogenase	R77		'FADH2 + UQ8 --> FAD + UQ8H2'	FADH2 dehydrogenase	R77
R78		'6965 NH3 + 206 G6P + 72 F6P + 627 RIBO-5P + 361 E-4P + 129 GA3P + 1338 3-PG + 720 PEP + 2861 PYR + 2930 AC-CoA + 1481 OAA + 1078 2-OXO + 16548 NADPH + 56357 ATP + 3548 NAD --> Biomass + 16548 NADP + 2930 H-CoA + 1678 CO2 + 56357 ADP + 56357 P + 3548 NADH'	Biomass formation and maintenance	R78		'UQ8H2 + 4 H[c] + 0.5 O2 --> UQ8 + 4 H[e]'	Cyt_b0 / Cyt_bd oxidase	R78		'AMP + ATP <--> 2 ADP'	Adenylate kinase (EC 2.7.4.3)	R78		'NADP + NADH + H[e] --> NADPH + NAD + H[c]'	NAD(P)+ transhydrogenase (EC 1.6.1.2)	R78		'ADP + 4 H[e] + P --> ATP + 4 H[c]'	ATP synthase (EC 3.6.3.14)	R78		'6965 NH3 + 206 G6P + 72 F6P + 627 RIBO-5P + 361 E-4P + 129 GA3P + 1338 3-PG + 720 PEP + 2861 PYR + 2930 AC-CoA + 1481 OAA + 1078 2-OXO + 16548 NADPH + 56357 ATP + 3548 NAD --> Biomass + 16548 NADP + 2930 H-CoA + 1678 CO2 + 56357 ADP + 56357 P + 3548 NADH'	Biomass formation and maintenance	R78		'6965 NH3 + 206 G6P + 72 F6P + 627 RIBO-5P + 361 E-4P + 129 GA3P + 1338 3-PG + 720 PEP + 2861 PYR + 2930 AC-CoA + 1481 OAA + 1078 2-OXO + 16548 NADPH + 56357 ATP + 3548 NAD --> Biomass + 16548 NADP + 2930 H-CoA + 1678 CO2 + 56357 ADP + 56357 P + 3548 NADH'	Biomass formation and maintenance	R78		'AMP + ATP <--> 2 ADP'	Adenylate kinase (EC 2.7.4.3)	R78		'6965 NH3 + 206 G6P + 72 F6P + 627 RIBO-5P + 361 E-4P + 129 GA3P + 1338 3-PG + 720 PEP + 2861 PYR + 2930 AC-CoA + 1481 OAA + 1078 2-OXO + 16548 NADPH + 56357 ATP + 3548 NAD --> Biomass + 16548 NADP + 2930 H-CoA + 1678 CO2 + 56357 ADP + 56357 P + 3548 NADH'	Biomass formation and maintenance	R78		'UQ8H2 + 4 H[c] + 0.5 O2 --> UQ8 + 4 H[e]'	Cyt_b0 / Cyt_bd oxidase	R78		'UQ8H2 + 4 H[c] + 0.5 O2 --> UQ8 + 4 H[e]'	Cyt_b0 / Cyt_bd oxidase	R78		'UQ8H2 + 4 H[c] + 0.5 O2 --> UQ8 + 4 H[e]'	Cyt_b0 / Cyt_bd oxidase	R78
R79		'E-4P + PEP --> DAHP + P'	3-deoxy-7-Phosphoheptulonate synthase (EC 2.5.1.54)	R79		'ADP + 4 H[e] + P --> ATP + 4 H[c]'	ATP synthase (EC 3.6.3.14)	R79		'6965 NH3 + 206 G6P + 72 F6P + 627 RIBO-5P + 361 E-4P + 129 GA3P + 1338 3-PG + 720 PEP + 2861 PYR + 2930 AC-CoA + 1481 OAA + 1078 2-OXO + 16548 NADPH + 56357 ATP + 3548 NAD --> Biomass + 16548 NADP + 2930 H-CoA + 1678 CO2 + 56357 ADP + 56357 P + 3548 NADH'	Biomass formation and maintenance	R79		'NADH + UQ8 + 4 H[c] --> NAD + UQ8H2 + 4 H[e]'	NADH dehydrogenase	R79		'ADP + 3 H[e] + P <-- ATP + 3 H[c]'	ATP synthase (EC 3.6.3.14)	R79		'E-4P + PEP --> DAHP + P'	3-deoxy-7-Phosphoheptulonate synthase (EC 2.5.1.54)	R79		'E-4P + PEP --> DAHP + P'	3-deoxy-7-Phosphoheptulonate synthase (EC 2.5.1.54)	R79		'6965 NH3 + 206 G6P + 72 F6P + 627 RIBO-5P + 361 E-4P + 129 GA3P + 1338 3-PG + 720 PEP + 2861 PYR + 2930 AC-CoA + 1481 OAA + 1078 2-OXO + 16548 NADPH + 56357 ATP + 3548 NAD --> Biomass + 16548 NADP + 2930 H-CoA + 1678 CO2 + 56357 ADP + 56357 P + 3548 NADH'	Biomass formation and maintenance	R79		'E-4P + PEP --> DAHP + P'	3-deoxy-7-Phosphoheptulonate synthase (EC 2.5.1.54)	R79		'ADP + 4 H[e] + P --> ATP + 4 H[c]'	ATP synthase (EC 3.6.3.14)	R79		'ADP + 4 H[e] + P --> ATP + 4 H[c]'	ATP synthase (EC 3.6.3.14)	R79		'ADP + 4 H[e] + P --> ATP + 4 H[c]'	ATP synthase (EC 3.6.3.14)	R79
R80		'DAHP --> DHQ + P'	3-Dehydroquinate synthase (EC 4.2.3.4)	R80		'ADP + 3 H[e] + P <-- ATP + 3 H[c]'	ATP synthase (EC 3.6.3.14)	R80		'E-4P + PEP --> DAHP + P'	3-deoxy-7-Phosphoheptulonate synthase (EC 2.5.1.54)	R80		'FADH2 + UQ8 --> FAD + UQ8H2'	FADH2 dehydrogenase	R80		'AMP + ATP <--> 2 ADP'	Adenylate kinase (EC 2.7.4.3)	R80		'DAHP --> DHQ + P'	3-Dehydroquinate synthase (EC 4.2.3.4)	R80		'DAHP --> DHQ + P'	3-Dehydroquinate synthase (EC 4.2.3.4)	R80		'E-4P + PEP --> DAHP + P'	3-deoxy-7-Phosphoheptulonate synthase (EC 2.5.1.54)	R80		'DAHP --> DHQ + P'	3-Dehydroquinate synthase (EC 4.2.3.4)	R80		'ADP + 3 H[e] + P <-- ATP + 3 H[c]'	ATP synthase (EC 3.6.3.14)	R80		'ADP + 3 H[e] + P <-- ATP + 3 H[c]'	ATP synthase (EC 3.6.3.14)	R80		'ADP + 3 H[e] + P <-- ATP + 3 H[c]'	ATP synthase (EC 3.6.3.14)	R80
R81		'DHQ <--> DHS'	3-Dehydroquinate dehydratase (EC 4.2.1.10)	R81		'AMP + ATP <--> 2 ADP'	Adenylate kinase (EC 2.7.4.3)	R81		'DAHP --> DHQ + P'	3-Dehydroquinate synthase (EC 4.2.3.4)	R81		'UQ8H2 + 4 H[c] + 0.5 O2 --> UQ8 + 4 H[e]'	Cyt_b0 / Cyt_bd oxidase	R81		'6965 NH3 + 206 G6P + 72 F6P + 627 RIBO-5P + 361 E-4P + 129 GA3P + 1338 3-PG + 720 PEP + 2861 PYR + 2930 AC-CoA + 1481 OAA + 1078 2-OXO + 16548 NADPH + 56357 ATP + 3548 NAD --> Biomass + 16548 NADP + 2930 H-CoA + 1678 CO2 + 56357 ADP + 56357 P + 3548 NADH'	Biomass formation and maintenance	R81		'DHQ <--> DHS'	3-Dehydroquinate dehydratase (EC 4.2.1.10)	R81		'DHQ <--> DHS'	3-Dehydroquinate dehydratase (EC 4.2.1.10)	R81		'DAHP --> DHQ + P'	3-Dehydroquinate synthase (EC 4.2.3.4)	R81		'DHQ <--> DHS'	3-Dehydroquinate dehydratase (EC 4.2.1.10)	R81		'AMP + ATP <--> 2 ADP'	Adenylate kinase (EC 2.7.4.3)	R81		'AMP + ATP <--> 2 ADP'	Adenylate kinase (EC 2.7.4.3)	R81		'AMP + ATP <--> 2 ADP'	Adenylate kinase (EC 2.7.4.3)	R81
R82		'DHS --> Protocatechuate'	3-Dehydroshikimate dehydratase (EC 4.2.1.118)	R82		'6965 NH3 + 206 G6P + 72 F6P + 627 RIBO-5P + 361 E-4P + 129 GA3P + 1338 3-PG + 720 PEP + 2861 PYR + 2930 AC-CoA + 1481 OAA + 1078 2-OXO + 16548 NADPH + 56357 ATP + 3548 NAD --> Biomass + 16548 NADP + 2930 H-CoA + 1678 CO2 + 56357 ADP + 56357 P + 3548 NADH'	Biomass formation and maintenance	R82		'DHQ <--> DHS'	3-Dehydroquinate dehydratase (EC 4.2.1.10)	R82		'ADP + 4 H[e] + P --> ATP + 4 H[c]'	ATP synthase (EC 3.6.3.14)	R82		'E-4P + PEP --> DAHP + P'	3-deoxy-7-Phosphoheptulonate synthase (EC 2.5.1.54)	R82		'DHS + NADPH <--> Shikimate + NADP'	Shikimate dehydrogenase (EC 1.1.1.25 / EC 1.1.1.282)	R82		'DHS + NADPH <--> Shikimate + NADP'	Shikimate dehydrogenase (EC 1.1.1.25 / EC 1.1.1.282)	R82		'DHQ <--> DHS'	3-Dehydroquinate dehydratase (EC 4.2.1.10)	R82		'DHS + NADPH <--> Shikimate + NADP'	Shikimate dehydrogenase (EC 1.1.1.25 / EC 1.1.1.282)	R82		'6965 NH3 + 206 G6P + 72 F6P + 627 RIBO-5P + 361 E-4P + 129 GA3P + 1338 3-PG + 720 PEP + 2861 PYR + 2930 AC-CoA + 1481 OAA + 1078 2-OXO + 16548 NADPH + 56357 ATP + 3548 NAD --> Biomass + 16548 NADP + 2930 H-CoA + 1678 CO2 + 56357 ADP + 56357 P + 3548 NADH'	Biomass formation and maintenance	R82		'6965 NH3 + 206 G6P + 72 F6P + 627 RIBO-5P + 361 E-4P + 129 GA3P + 1338 3-PG + 720 PEP + 2861 PYR + 2930 AC-CoA + 1481 OAA + 1078 2-OXO + 16548 NADPH + 56357 ATP + 3548 NAD --> Biomass + 16548 NADP + 2930 H-CoA + 1678 CO2 + 56357 ADP + 56357 P + 3548 NADH'	Biomass formation and maintenance	R82		'6965 NH3 + 206 G6P + 72 F6P + 627 RIBO-5P + 361 E-4P + 129 GA3P + 1338 3-PG + 720 PEP + 2861 PYR + 2930 AC-CoA + 1481 OAA + 1078 2-OXO + 16548 NADPH + 56357 ATP + 3548 NAD --> Biomass + 16548 NADP + 2930 H-CoA + 1678 CO2 + 56357 ADP + 56357 P + 3548 NADH'	Biomass formation and maintenance	R82
R83		'Protocatechuate <--> Catechol + CO2'	Protocatechuate decarboxylase (EC 4.1.1.63)	R83		'E-4P + PEP --> DAHP + P'	3-deoxy-7-Phosphoheptulonate synthase (EC 2.5.1.54)	R83		'DHS --> Protocatechuate'	3-Dehydroshikimate dehydratase (EC 4.2.1.118)	R83		'ADP + 3 H[e] + P <-- ATP + 3 H[c]'	ATP synthase (EC 3.6.3.14)	R83		'DAHP --> DHQ + P'	3-Dehydroquinate synthase (EC 4.2.3.4)	R83		'Shikimate + ATP --> Shikimate-3-P + ADP'	Shikimate kinase (EC 2.7.1.71)	R83		'Shikimate + ATP --> Shikimate-3-P + ADP'	Shikimate kinase (EC 2.7.1.71)	R83		'DHS + NADPH <--> Shikimate + NADP'	Shikimate dehydrogenase (EC 1.1.1.25 / EC 1.1.1.282)	R83		'Shikimate + ATP --> Shikimate-3-P + ADP'	Shikimate kinase (EC 2.7.1.71)	R83		'E-4P + PEP --> DAHP + P'	3-deoxy-7-Phosphoheptulonate synthase (EC 2.5.1.54)	R83		'E-4P + PEP --> DAHP + P'	3-deoxy-7-Phosphoheptulonate synthase (EC 2.5.1.54)	R83		'E-4P + PEP --> DAHP + P'	3-deoxy-7-Phosphoheptulonate synthase (EC 2.5.1.54)	R83
R84		'Catechol + O2 --> Muconate'	Catechol 1,2-dioxygenase (EC 1.13.11.1)	R84		'DAHP --> DHQ + P'	3-Dehydroquinate synthase (EC 4.2.3.4)	R84		'Protocatechuate <--> Catechol + CO2'	Protocatechuate decarboxylase (EC 4.1.1.63)	R84		'AMP + ATP <--> 2 ADP'	Adenylate kinase (EC 2.7.4.3)	R84		'DHQ <--> DHS'	3-Dehydroquinate dehydratase (EC 4.2.1.10)	R84		'Shikimate-3-P + PEP <--> Carboxyvinyl-Shikimate-3-P + P'	5-Enolpyruvylshikimate-3-phosphate synthetase (EC 2.5.1.19)	R84		'Shikimate-3-P + PEP <--> Carboxyvinyl-Shikimate-3-P + P'	5-Enolpyruvylshikimate-3-phosphate synthetase (EC 2.5.1.19)	R84		'Shikimate + ATP --> Shikimate-3-P + ADP'	Shikimate kinase (EC 2.7.1.71)	R84		'Shikimate-3-P + PEP <--> Carboxyvinyl-Shikimate-3-P + P'	5-Enolpyruvylshikimate-3-phosphate synthetase (EC 2.5.1.19)	R84		'DAHP --> DHQ + P'	3-Dehydroquinate synthase (EC 4.2.3.4)	R84		'DAHP --> DHQ + P'	3-Dehydroquinate synthase (EC 4.2.3.4)	R84		'DAHP --> DHQ + P'	3-Dehydroquinate synthase (EC 4.2.3.4)	R84
	};			R85		'DHQ <--> DHS'	3-Dehydroquinate dehydratase (EC 4.2.1.10)	R85		'Catechol + O2 --> Muconate'	Catechol 1,2-dioxygenase (EC 1.13.11.1)	R85		'6965 NH3 + 206 G6P + 72 F6P + 627 RIBO-5P + 361 E-4P + 129 GA3P + 1338 3-PG + 720 PEP + 2861 PYR + 2930 AC-CoA + 1481 OAA + 1078 2-OXO + 16548 NADPH + 56357 ATP + 3548 NAD --> Biomass + 16548 NADP + 2930 H-CoA + 1678 CO2 + 56357 ADP + 56357 P + 3548 NADH'	Biomass formation and maintenance	R85		'DHS + NADPH <--> Shikimate + NADP'	Shikimate dehydrogenase (EC 1.1.1.25 / EC 1.1.1.282)	R85		'Carboxyvinyl-Shikimate-3-P --> Chorismate + P'	Chorismate synthase (EC 4.2.3.5)	R85		'Carboxyvinyl-Shikimate-3-P --> Chorismate + P'	Chorismate synthase (EC 4.2.3.5)	R85		'Shikimate-3-P + PEP <--> Carboxyvinyl-Shikimate-3-P + P'	5-Enolpyruvylshikimate-3-phosphate synthetase (EC 2.5.1.19)	R85		'Carboxyvinyl-Shikimate-3-P --> Chorismate + P'	Chorismate synthase (EC 4.2.3.5)	R85		'DHQ <--> DHS'	3-Dehydroquinate dehydratase (EC 4.2.1.10)	R85		'DHQ --> DHS'	3-Dehydroquinate dehydratase (EC 4.2.1.10)	R85		'DHQ --> DHS'	3-Dehydroquinate dehydratase (EC 4.2.1.10)	R85
	mnet = CalculateFluxModes(ReactionFormulas,CreateFluxModeOpts('parse-only',true));			R86		'DHS + GLU --> 3-Aminobenzoate + 2-OXO'	pctV		};			R86		'E-4P + PEP --> DAHP + P'	3-deoxy-7-Phosphoheptulonate synthase (EC 2.5.1.54)	R86		'Shikimate + ATP --> Shikimate-3-P + ADP'	Shikimate kinase (EC 2.7.1.71)	R86		'Chorismate --> 4-Hydroxybenzoate + PYR'	Chorismate lyase (EC 4.1.3.40)	R86		'Chorismate --> 4-Hydroxybenzoate + PYR'	Chorismate lyase (EC 4.1.3.40)	R86		'Carboxyvinyl-Shikimate-3-P --> Chorismate + P'	Chorismate synthase (EC 4.2.3.5)	R86		'Chorismate --> 4-Hydroxybenzoate + PYR'	4-Amino-4-deoxychorismate synthase (EC 2.6.1.85)	R86		'DHS + NADPH <--> Shikimate + NADP'	Shikimate dehydrogenase (EC 1.1.1.25 / EC 1.1.1.282)	R86		'DHS + NADPH --> Shikimate + NADP'	Shikimate dehydrogenase (EC 1.1.1.25 / EC 1.1.1.282)	R86		'DHS + NADPH --> Shikimate + NADP'	Shikimate dehydrogenase (EC 1.1.1.25 / EC 1.1.1.282)	R86
					};				mnet = CalculateFluxModes(ReactionFormulas,CreateFluxModeOpts('parse-only',true));			R87		'DAHP --> DHQ + P'	3-Dehydroquinate synthase (EC 4.2.3.4)	R87		'Shikimate-3-P + PEP <--> Carboxyvinyl-Shikimate-3-P + P'	5-Enolpyruvylshikimate-3-phosphate synthetase (EC 2.5.1.19)	R87		'4-Hydroxybenzoate + NADPH + O2 --> Protocatechuate + NADP'	4-Hydroxybenzoate 3-monooxygenase (EC 1.14.13.2/EC 1.14.13.33)	R87	};			R87		'Chorismate --> 4-Hydroxybenzoate + PYR'	Chorismate lyase (EC 4.1.3.40)	R87		'4-Hydroxybenzoate + 2 NAD --> Gallate + 2 NADH'		R87		'Shikimate + ATP --> Shikimate-3-P + ADP'	Shikimate kinase (EC 2.7.1.71)	R87		'Shikimate + ATP --> Shikimate-3-P + ADP'	Shikimate kinase (EC 2.7.1.71)	R87		'Shikimate + ATP --> Shikimate-3-P + ADP'	Shikimate kinase (EC 2.7.1.71)	R87
					mnet = CalculateFluxModes(ReactionFormulas,CreateFluxModeOpts('parse-only',true));							R88		'DHQ <--> DHS'	3-Dehydroquinate dehydratase (EC 4.2.1.10)	R88		'Carboxyvinyl-Shikimate-3-P --> Chorismate + P'	Chorismate synthase (EC 4.2.3.5)	R88		'Protocatechuate --> Catechol + CO2'	Protocatechuate decarboxylase (EC 4.1.1.63)	R88	mnet = CalculateFluxModes(ReactionFormulas,CreateFluxModeOpts('parse-only',true));				};			R88	};			R88		'Shikimate-3-P + PEP <--> Carboxyvinyl-Shikimate-3-P + P'	5-Enolpyruvylshikimate-3-phosphate synthetase (EC 2.5.1.19)	R88		'Shikimate-3-P + PEP --> Carboxyvinyl-Shikimate-3-P + P'	5-Enolpyruvylshikimate-3-phosphate synthetase (EC 2.5.1.19)	R88		'Shikimate-3-P + PEP --> Carboxyvinyl-Shikimate-3-P + P'	5-Enolpyruvylshikimate-3-phosphate synthetase (EC 2.5.1.19)	R88
												R89		'DHS + NADPH <--> Shikimate + NADP'	Shikimate dehydrogenase (EC 1.1.1.25 / EC 1.1.1.282)	R89		'Chorismate --> Isochorismate'	Salicylate biosynthesis isochorismate synthase (EC 5.4.4.2)	R89		'Catechol + O2 --> Muconate'	Catechol 1,2-dioxygenase (EC 1.13.11.1)	R89					mnet = CalculateFluxModes(ReactionFormulas,CreateFluxModeOpts('parse-only',true));			R89	mnet = CalculateFluxModes(ReactionFormulas,CreateFluxModeOpts('parse-only',true));			R89		'Carboxyvinyl-Shikimate-3-P --> Chorismate + P'	Chorismate synthase (EC 4.2.3.5)	R89		'Carboxyvinyl-Shikimate-3-P --> Chorismate + P'	Chorismate synthase (EC 4.2.3.5)	R89		'Carboxyvinyl-Shikimate-3-P --> Chorismate + P'	Chorismate synthase (EC 4.2.3.5)	R89
												R90		'Shikimate + ATP --> Shikimate-3-P + ADP'	Shikimate kinase (EC 2.7.1.71)	R90		'Isochorismate --> 2,3-Dihydro-2,3-dihydroxybenzoate + PYR'	Isochorismate pyruvate-hydrolase (EC 3.3.2.1)		};											R90				R90		'Chorismate + GLN --> 4-Amino-4-deoxychorismate + GLU'	4-Amino-4-deoxychorismate synthase (EC 2.6.1.85)	R90		'Chorismate + GLN --> 2-Aminobenzoate + GLU + PYR'	Anthranilate synthase (EC 4.1.3.27)	R90		'Chorismate --> Prephenate'	Chorismate mutase (EC 5.4.99.5)	R90
												R91		'Shikimate-3-P + PEP <--> Carboxyvinyl-Shikimate-3-P + P'	5-Enolpyruvylshikimate-3-phosphate synthetase (EC 2.5.1.19)	R91		' 2,3-Dihydro-2,3-dihydroxybenzoate + NAD --> 2,3-Dihydroxybenzoate + NADH'	2,3-Dihydro-2,3-dihydroxybenzoate dehydrogenase (EC 1.3.1.28)		mnet = CalculateFluxModes(ReactionFormulas,CreateFluxModeOpts('parse-only',true));											R91				R91		'4-Amino-4-deoxychorismate --> 4-Aminobenzoate + PYR'	Aminodeoxychorismate lyase (EC4.1.3.38)	R91		'ATP + RIBO-5P --> AMP + 5-phospho-alpha-D-ribose-1PP'	Ribose-phosphate diphosphokinase (EC 2.7.6.1)	R91		'Prephenate --> 2-oxo-3-phenylpropanoate + CO2'	Prephenate dehydratase (EC 4.2.1.51)	R91
												R92		'Carboxyvinyl-Shikimate-3-P --> Chorismate + P'	Chorismate synthase (EC 4.2.3.5)	R92		'2,3-Dihydroxybenzoate --> Catechol + CO2'	2,3-Dihydroxybenzoate decarboxylase (EC 4.1.1.46)																		};			R92		'2-Aminobenzoate + 5-phospho-alpha-D-ribose-1PP --> N-(5-phospho-D-ribosyl)-anthranilate + 2 P'	Anthranilate phosphoribosyltransferase (EC 2.4.2.18)	R92		'2-oxo-3-phenylpropanoate + GLU --> Phenylalanine + 2-OXO'	Phenylalanine aminotransferase (EC 2.6.1.57)	R92
												R93		'Chorismate + GLN --> Aminobenzoate + GLU + PYR'	Anthranilate synthase (EC 4.1.3.27)	R93		'Isochorismate --> Salicylate + PYR'	Isochorismate lyase (EC 4.2.99.21)																		mnet = CalculateFluxModes(ReactionFormulas,CreateFluxModeOpts('parse-only',true));			R93		'N-(5-phospho-D-ribosyl)-anthranilate --> 1-(2-carboxyphenylamino)-1-deoxy-D-ribulose-5P'	Phosphoribosylanthranilate isomerase (EC 5.3.1.24)		};				};
												R94		'Aminobenzoate + O2 + NADPH --> Catechol + CO2 + NH3 + NADP'	Anthranilate 1,2-dioxygenase (EC 1.14.12.1)	R94		'Salicylate + O2 + NADH --> Catechol + CO2 + NAD'	Salicylate hydroxylase (EC 1.14.13.1)																					R94		'1-(2-carboxyphenylamino)-1-deoxy-D-ribulose-5P --> 1-C-(indol-3-yl)glycerol-3P + CO2'	Indoleglycerol phosphate synthase (EC 4.1.1.48)		mnet = CalculateFluxModes(ReactionFormulas,CreateFluxModeOpts('parse-only',true));				mnet = CalculateFluxModes(ReactionFormulas,CreateFluxModeOpts('parse-only',true));
												R95		'Catechol + O2 --> Muconate'	Catechol 1,2-dioxygenase (EC 1.13.11.1)	R95		'Catechol + O2 --> Muconate'	Catechol 1,2-dioxygenase (EC 1.13.11.1)																					R95		'1-C-(indol-3-yl)glycerol-3P --> Indole + GA3P'	Tryptophan synthase (EC 4.2.1.20)
													};		Glutamine synthetase (EC 6.3.1.2)		};																							R96		'3-PG + NAD --> 3-PHP + NADH'	Phosphoglycerate dehydrogenase (EC 1.1.1.95)
													mnet = CalculateFluxModes(ReactionFormulas,CreateFluxModeOpts('parse-only',true));				mnet = CalculateFluxModes(ReactionFormulas,CreateFluxModeOpts('parse-only',true));																							R97		'3-PHP + GLU --> 3P-serine + 2-OXO'	Phosphoserine/phosphohydroxythreonine aminotransferase (EC 2.6.1.52)
																																								R98		'3P-serine --> Serine + P'	Phosphoserine phosphatase (EC 3.1.3.3)
																																								R99		'Serine + Indole --> Tryptophan'	Tryptophan synthase (EC 4.2.1.20)
																																								R100
																																									};
																																									mnet = CalculateFluxModes(ReactionFormulas,CreateFluxModeOpts('parse-only',true));
[truncated: 14 more columns]

## Sheet: Pputida
	ccMA from GLC				ccMA from pCA				pHBA from GLC				pHBA from GLC via TYR				pHBA from GLY via TYR				pHBA from GLY+XYL via TYR				oABA from GLC
Reaction		Function	Pathway	Reaction		Function	Pathway	Reaction		Function	Pathway	Reaction		Function	Pathway	Reaction		Function	Pathway	Reaction		Function	Pathway	Reaction		Function	Pathway
R1	ReactionFormulas = {	'--> GLC[e]'	Transport reactions	R1	ReactionFormulas = {	'--> GLC[e]'	Transport reactions	R1	ReactionFormulas = {	'--> GLC[e]'	Transport reactions	R1	ReactionFormulas = {	'--> GLC[e]'	Transport reactions	R1	ReactionFormulas = {	'--> GLY[e]'	Transport reactions	R1	ReactionFormulas = {	'--> GLY[e]'	Transport reactions	R1	ReactionFormulas = {	'--> GLC[e]'	Transport reactions
R2		'--> NH3[c]'		R2		'--> pCA[c]'		R2		'--> NH3[c]'		R2		'--> NH3[c]'		R2		'--> NH3[c]'		R2		'--> XYL[e]'		R2		'--> NH3[c]'
R3		'--> SO4[c]'		R3		'--> NH3[c]'		R3		'--> SO4[c]'		R3		'--> SO4[c]'		R3		'--> SO4[c]'		R3		'--> NH3[c]'		R3		'--> SO4[c]'
R4		'--> O2[c]'		R4		'--> SO4[c]'		R4		'--> O2[c]'		R4		'--> O2[c]'		R4		'--> O2[c]'		R4		'--> SO4[c]'		R4		'--> O2[c]'
R5		'Biomass[c] -->'		R5		'--> O2[c]'		R5		'Biomass[c] -->'		R5		'Biomass[c] -->'		R5		'Biomass[c] -->'		R5		'--> O2[c]'		R5		'Biomass[c] -->'
R6		'CO2[c] -->'		R6		'Biomass[c] -->'		R6		'CO2[c] -->'		R6		'CO2[c] -->'		R6		'CO2[c] -->'		R6		'Biomass[c] -->'		R6		'CO2[c] -->'
R7		'Formate[e] -->'		R7		'CO2[c] -->'		R7		'Formate[e] -->'		R7		'Formate[e] -->'		R7		'Formate[e] -->'		R7		'CO2[c] -->'		R7		'Formate[e] -->'
R8		'Malate[e] -->'		R8		'Formate[e] -->'		R8		'Malate[e] -->'		R8		'Malate[e] -->'		R8		'Malate[e] -->'		R8		'Formate[e] -->'		R8		'Malate[e] -->'
R9		'Succinate[e] -->'		R9		'Malate[e] -->'		R9		'Succinate[e] -->'		R9		'Succinate[e] -->'		R9		'Succinate[e] -->'		R9		'Malate[e] -->'		R9		'Succinate[e] -->'
R10		'Product[e] -->'		R10		'Succinate[e] -->'		R10		'Product[e] -->'		R10		'Product[e] -->'		R10		'Product[e] -->'		R10		'Succinate[e] -->'		R10		'Product[e] -->'
R11		'GLC[e] + ATP[c] --> G6P[c] + ADP[c]'	Glucose uptake	R11		'Product[e] -->'		R11		'GLC[e] + ATP[c] --> G6P[c] + ADP[c]'	Glucose uptake	R11		'GLC[e] + ATP[c] --> G6P[c] + ADP[c]'	Glucose uptake	R11		'GLY[e] + ATP[c] --> GLY-3P[c] + ADP[c]'	Glycerol uptake and conversion to glycerone-phosphate	R11		'Product[e] -->'		R11		'GLC[e] + ATP[c] --> G6P[c] + ADP[c]'	Glucose uptake
R12		'GLC[e] + Q[c] --> Gluonate[c] + QH2[c]'		R12		'GLC[e] + ATP[c] --> G6P[c] + ADP[c]'	Glucose uptake	R12		'GLC[e] + Q[c] --> Gluonate[c] + QH2[c]'		R12		'GLC[e] + Q[c] --> Gluonate[c] + QH2[c]'		R12		'GLY-3P[c] + NAD[c] <--> DHAP[c] + NADH[c]'		R12		'GLY[e] + XYL[e] + 2 ATP[c] --> GLY-3P[c] + XYL-5P[c] + 2 ADP[c]'	Glycerol & xylose uptake and conversion to glycerone-phosphate & xylulose 5-phosphate	R12		'GLC[e] + Q[c] --> Gluonate[c] + QH2[c]'
R13		'Gluonate[c] + ATP[c] --> 6-P-Gluconate[c] + ADP[c]'		R13		'GLC[e] + Q[c] --> Gluonate[c] + QH2[c]'		R13		'Gluonate[c] + ATP[c] --> 6-P-Gluconate[c] + ADP[c]'		R13		'Gluonate[c] + ATP[c] --> 6-P-Gluconate[c] + ADP[c]'		R13		'G6P[c] + NADP[c] --> 6-P-Gluconate[c] + NADPH[c]'	Pentose phosphate pathway	R13		'GLY-3P[c] + NAD[c] <--> DHAP[c] + NADH[c]'		R13		'Gluonate[c] + ATP[c] --> 6-P-Gluconate[c] + ADP[c]'
R14		'Gluonate[c] + FAD[c] --> 2-Ketogluconate[c] + FADH2[c]'		R14		'Gluonate[c] + ATP[c] --> 6-P-Gluconate[c] + ADP[c]'		R14		'Gluonate[c] + FAD[c] --> 2-Ketogluconate[c] + FADH2[c]'		R14		'Gluonate[c] + FAD[c] --> 2-Ketogluconate[c] + FADH2[c]'		R14		'6-P-Gluconate[c] + NADP[c] --> RIB-5P[c] + CO2[c] + NADPH[c]'		R14		'G6P[c] + NADP[c] --> 6-P-Gluconate[c] + NADPH[c]'	Pentose phosphate pathway	R14		'Gluonate[c] + FAD[c] --> 2-Ketogluconate[c] + FADH2[c]'
R15		'2-Ketogluconate[c] + ATP[c] --> 6-P-2-Ketogluconate[c] + ADP[c]'		R15		'Gluonate[c] + FAD[c] --> 2-Ketogluconate[c] + FADH2[c]'		R15		'2-Ketogluconate[c] + ATP[c] --> 6-P-2-Ketogluconate[c] + ADP[c]'		R15		'2-Ketogluconate[c] + ATP[c] --> 6-P-2-Ketogluconate[c] + ADP[c]'		R15		'RIB-5P[c] <--> XYL-5P[c]'		R15		'6-P-Gluconate[c] + NADP[c] --> RIB-5P[c] + CO2[c] + NADPH[c]'		R15		'2-Ketogluconate[c] + ATP[c] --> 6-P-2-Ketogluconate[c] + ADP[c]'
R16		'6-P-2-Ketogluconate[c] + NADPH[c] --> 6-P-Gluconate[c] + NADP[c]'		R16		'2-Ketogluconate[c] + ATP[c] --> 6-P-2-Ketogluconate[c] + ADP[c]'		R16		'6-P-2-Ketogluconate[c] + NADPH[c] --> 6-P-Gluconate[c] + NADP[c]'		R16		'6-P-2-Ketogluconate[c] + NADPH[c] --> 6-P-Gluconate[c] + NADP[c]'		R16		'RIB-5P[c] <--> RIBO-5P[c]'		R16		'RIB-5P[c] <--> XYL-5P[c]'		R16		'6-P-2-Ketogluconate[c] + NADPH[c] --> 6-P-Gluconate[c] + NADP[c]'
R17		'FADH2[c] + NAD[c] --> FAD[c] + NADH[c]'		R17		'6-P-2-Ketogluconate[c] + NADPH[c] --> 6-P-Gluconate[c] + NADP[c]'		R17		'FADH2[c] + NAD[c] --> FAD[c] + NADH[c]'		R17		'FADH2[c] + NAD[c] --> FAD[c] + NADH[c]'		R17		'S7P[c] + GAP[c] <--> RIBO-5P[c] + XYL-5P[c]'		R17		'RIB-5P[c] <--> RIBO-5P[c]'		R17		'FADH2[c] + NAD[c] --> FAD[c] + NADH[c]'
R18		'G6P[c] + NADP[c] --> 6-P-Gluconate[c] + NADPH[c]'	Pentose phosphate pathway	R18		'FADH2[c] + NAD[c] --> FAD[c] + NADH[c]'		R18		'G6P[c] + NADP[c] --> 6-P-Gluconate[c] + NADPH[c]'	Pentose phosphate pathway	R18		'G6P[c] + NADP[c] --> 6-P-Gluconate[c] + NADPH[c]'	Pentose phosphate pathway	R18		'S7P[c] + GAP[c] <--> E4P[c] + F6P[c]'		R18		'S7P[c] + GAP[c] <--> RIBO-5P[c] + XYL-5P[c]'		R18		'G6P[c] + NADP[c] --> 6-P-Gluconate[c] + NADPH[c]'	Pentose phosphate pathway
R19		'6-P-Gluconate[c] + NADP[c] --> RIB-5P[c] + CO2[c] + NADPH[c]'		R19		'G6P[c] + NADP[c] --> 6-P-Gluconate[c] + NADPH[c]'	Pentose phosphate pathway	R19		'6-P-Gluconate[c] + NADP[c] --> RIB-5P[c] + CO2[c] + NADPH[c]'		R19		'6-P-Gluconate[c] + NADP[c] --> RIB-5P[c] + CO2[c] + NADPH[c]'		R19		'F6P[c] + GAP[c] <--> E4P[c] + XYL-5P[c]'		R19		'S7P[c] + GAP[c] <--> E4P[c] + F6P[c]'		R19		'6-P-Gluconate[c] + NADP[c] --> RIB-5P[c] + CO2[c] + NADPH[c]'
R20		'RIB-5P[c] <--> XYL-5P[c]'		R20		'6-P-Gluconate[c] + NADP[c] --> RIB-5P[c] + CO2[c] + NADPH[c]'		R20		'RIB-5P[c] <--> XYL-5P[c]'		R20		'RIB-5P[c] <--> XYL-5P[c]'		R20		'6-P-Gluconate[c] --> KDPG[c]'	Entner-Doudoroff pathway	R20		'F6P[c] + GAP[c] <--> E4P[c] + XYL-5P[c]'		R20		'RIB-5P[c] <--> XYL-5P[c]'
R21		'RIB-5P[c] <--> RIBO-5P[c]'		R21		'RIB-5P[c] <--> XYL-5P[c]'		R21		'RIB-5P[c] <--> RIBO-5P[c]'		R21		'RIB-5P[c] <--> RIBO-5P[c]'		R21		'KDPG[c] --> GAP[c] + PYR[c]'		R21		'6-P-Gluconate[c] --> KDPG[c]'	Entner-Doudoroff pathway	R21		'RIB-5P[c] <--> RIBO-5P[c]'
R22		'S7P[c] + GAP[c] <--> RIBO-5P[c] + XYL-5P[c]'		R22		'RIB-5P[c] <--> RIBO-5P[c]'		R22		'S7P[c] + GAP[c] <--> RIBO-5P[c] + XYL-5P[c]'		R22		'S7P[c] + GAP[c] <--> RIBO-5P[c] + XYL-5P[c]'		R22		'G6P[c] <--> F6P[c]'	Embden-Meyerhof-Parnas pathway	R22		'KDPG[c] --> GAP[c] + PYR[c]'		R22		'S7P[c] + GAP[c] <--> RIBO-5P[c] + XYL-5P[c]'
R23		'S7P[c] + GAP[c] <--> E4P[c] + F6P[c]'		R23		'S7P[c] + GAP[c] <--> RIBO-5P[c] + XYL-5P[c]'		R23		'S7P[c] + GAP[c] <--> E4P[c] + F6P[c]'		R23		'S7P[c] + GAP[c] <--> E4P[c] + F6P[c]'		R23		'FBP[c] --> F6P[c]'		R23		'G6P[c] <--> F6P[c]'	Embden-Meyerhof-Parnas pathway	R23		'S7P[c] + GAP[c] <--> E4P[c] + F6P[c]'
R24		'F6P[c] + GAP[c] <--> E4P[c] + XYL-5P[c]'		R24		'S7P[c] + GAP[c] <--> E4P[c] + F6P[c]'		R24		'F6P[c] + GAP[c] <--> E4P[c] + XYL-5P[c]'		R24		'F6P[c] + GAP[c] <--> E4P[c] + XYL-5P[c]'		R24		'FBP[c] <--> GAP[c] + DHAP[c]'		R24		'FBP[c] --> F6P[c]'		R24		'F6P[c] + GAP[c] <--> E4P[c] + XYL-5P[c]'
R25		'6-P-Gluconate[c] --> KDPG[c]'	Entner-Doudoroff pathway	R25		'F6P[c] + GAP[c] <--> E4P[c] + XYL-5P[c]'		R25		'6-P-Gluconate[c] --> KDPG[c]'	Entner-Doudoroff pathway	R25		'6-P-Gluconate[c] --> KDPG[c]'	Entner-Doudoroff pathway	R25		'DHAP[c] <--> GAP[c]'		R25		'FBP[c] <--> GAP[c] + DHAP[c]'		R25		'6-P-Gluconate[c] --> KDPG[c]'	Entner-Doudoroff pathway
R26		'KDPG[c] --> GAP[c] + PYR[c]'		R26		'6-P-Gluconate[c] --> KDPG[c]'	Entner-Doudoroff pathway	R26		'KDPG[c] --> GAP[c] + PYR[c]'		R26		'KDPG[c] --> GAP[c] + PYR[c]'		R26		'GAP[c] + NAD[c] <--> 13-PG[c] + NADH[c]'		R26		'DHAP[c] <--> GAP[c]'		R26		'KDPG[c] --> GAP[c] + PYR[c]'
R27		'G6P[c] <--> F6P[c]'	Embden-Meyerhof-Parnas pathway	R27		'KDPG[c] --> GAP[c] + PYR[c]'		R27		'G6P[c] <--> F6P[c]'	Embden-Meyerhof-Parnas pathway	R27		'G6P[c] <--> F6P[c]'	Embden-Meyerhof-Parnas pathway	R27		'ADP[c] + 13-PG[c] <--> ATP[c] + 3-PG[c]'		R27		'GAP[c] + NAD[c] <--> 13-PG[c] + NADH[c]'		R27		'G6P[c] <--> F6P[c]'	Embden-Meyerhof-Parnas pathway
R28		'FBP[c] --> F6P[c]'		R28		'G6P[c] <--> F6P[c]'	Embden-Meyerhof-Parnas pathway	R28		'FBP[c] --> F6P[c]'		R28		'FBP[c] --> F6P[c]'		R28		'3-PG[c] <--> 2-PG[c]'		R28		'ADP[c] + 13-PG[c] <--> ATP[c] + 3-PG[c]'		R28		'FBP[c] --> F6P[c]'
R29		'FBP[c] <--> GAP[c] + DHAP[c]'		R29		'FBP[c] --> F6P[c]'		R29		'FBP[c] <--> GAP[c] + DHAP[c]'		R29		'FBP[c] <--> GAP[c] + DHAP[c]'		R29		'2-PG[c] <--> PEP[c]'		R29		'3-PG[c] <--> 2-PG[c]'		R29		'FBP[c] <--> GAP[c] + DHAP[c]'
R30		'DHAP[c] <--> GAP[c]'		R30		'FBP[c] <--> GAP[c] + DHAP[c]'		R30		'DHAP[c] <--> GAP[c]'		R30		'DHAP[c] <--> GAP[c]'		R30		'PEP[c] + ADP[c] --> PYR[c] + ATP[c]'		R30		'2-PG[c] <--> PEP[c]'		R30		'DHAP[c] <--> GAP[c]'
R31		'GAP[c] + NAD[c] <--> 13-PG[c] + NADH[c]'		R31		'DHAP[c] <--> GAP[c]'		R31		'GAP[c] + NAD[c] <--> 13-PG[c] + NADH[c]'		R31		'GAP[c] + NAD[c] <--> 13-PG[c] + NADH[c]'		R31		'PYR[c] + NAD[c] --> AcCoA[c] + NADH[c] + CO2[c]'		R31		'PEP[c] + ADP[c] --> PYR[c] + ATP[c]'		R31		'GAP[c] + NAD[c] <--> 13-PG[c] + NADH[c]'
R32		'ADP[c] + 13-PG[c] <--> ATP[c] + 3-PG[c]'		R32		'GAP[c] + NAD[c] <--> 13-PG[c] + NADH[c]'		R32		'ADP[c] + 13-PG[c] <--> ATP[c] + 3-PG[c]'		R32		'ADP[c] + 13-PG[c] <--> ATP[c] + 3-PG[c]'		R32		'PYR[c] + 2 ATP[c] --> PEP[c] + 2 ADP[c]'		R32		'PYR[c] + NAD[c] --> AcCoA[c] + NADH[c] + CO2[c]'		R32		'ADP[c] + 13-PG[c] <--> ATP[c] + 3-PG[c]'
R33		'3-PG[c] <--> 2-PG[c]'		R33		'ADP[c] + 13-PG[c] <--> ATP[c] + 3-PG[c]'		R33		'3-PG[c] <--> 2-PG[c]'		R33		'3-PG[c] <--> 2-PG[c]'		R33		'PYR[c] --> AcCoA[c] + FORM[c]'		R33		'PYR[c] + 2 ATP[c] --> PEP[c] + 2 ADP[c]'		R33		'3-PG[c] <--> 2-PG[c]'
R34		'2-PG[c] <--> PEP[c]'		R34		'3-PG[c] <--> 2-PG[c]'		R34		'2-PG[c] <--> PEP[c]'		R34		'2-PG[c] <--> PEP[c]'		R34		'AcCoA[c] + OAA[c] --> CIT[c]'	Citric acid cycle	R34		'PYR[c] --> AcCoA[c] + FORM[c]'		R34		'2-PG[c] <--> PEP[c]'
R35		'PEP[c] + ADP[c] --> PYR[c] + ATP[c]'		R35		'2-PG[c] <--> PEP[c]'		R35		'PEP[c] + ADP[c] --> PYR[c] + ATP[c]'		R35		'PEP[c] + ADP[c] --> PYR[c] + ATP[c]'		R35		'CIT[c] <--> ICI[c]'		R35		'AcCoA[c] + OAA[c] --> CIT[c]'	Citric acid cycle	R35		'PEP[c] + ADP[c] --> PYR[c] + ATP[c]'
R36		'PYR[c] + NAD[c] --> AcCoA[c] + NADH[c] + CO2[c]'		R36		'PEP[c] + ADP[c] --> PYR[c] + ATP[c]'		R36		'PYR[c] + NAD[c] --> AcCoA[c] + NADH[c] + CO2[c]'		R36		'PYR[c] + NAD[c] --> AcCoA[c] + NADH[c] + CO2[c]'		R36		'ICI[c] + NADP[c] --> AKG[c] + CO2[c] + NADPH[c]'		R36		'CIT[c] <--> ICI[c]'		R36		'PYR[c] + NAD[c] --> AcCoA[c] + NADH[c] + CO2[c]'
R37		'PYR[c] + 2 ATP[c] --> PEP[c] + 2 ADP[c]'		R37		'PYR[c] + NAD[c] --> AcCoA[c] + NADH[c] + CO2[c]'		R37		'PYR[c] + 2 ATP[c] --> PEP[c] + 2 ADP[c]'		R37		'PYR[c] + 2 ATP[c] --> PEP[c] + 2 ADP[c]'		R37		'AKG[c] + NAD[c] --> SUCC-CoA[c] + NADH[c] + CO2[c]'		R37		'ICI[c] + NADP[c] --> AKG[c] + CO2[c] + NADPH[c]'		R37		'PYR[c] + 2 ATP[c] --> PEP[c] + 2 ADP[c]'
R38		'PYR[c] --> AcCoA[c] + FORM[c]'		R38		'PYR[c] + 2 ATP[c] --> PEP[c] + 2 ADP[c]'		R38		'PYR[c] --> AcCoA[c] + FORM[c]'		R38		'PYR[c] --> AcCoA[c] + FORM[c]'		R38		'SUCC-CoA[c] + ADP[c] <--> SUCC[c] + ATP[c]'		R38		'AKG[c] + NAD[c] --> SUCC-CoA[c] + NADH[c] + CO2[c]'		R38		'PYR[c] --> AcCoA[c] + FORM[c]'
R39		'AcCoA[c] + OAA[c] --> CIT[c]'	Citric acid cycle	R39		'PYR[c] --> AcCoA[c] + FORM[c]'		R39		'AcCoA[c] + OAA[c] --> CIT[c]'	Citric acid cycle	R39		'AcCoA[c] + OAA[c] --> CIT[c]'	Citric acid cycle	R39		'SUCC[c] + Q[c] <--> FUM[c] + QH2[c]'		R39		'SUCC-CoA[c] + ADP[c] <--> SUCC[c] + ATP[c]'		R39		'AcCoA[c] + OAA[c] --> CIT[c]'	Citric acid cycle
R40		'CIT[c] <--> ICI[c]'		R40		'AcCoA[c] + OAA[c] --> CIT[c]'	Citric acid cycle	R40		'CIT[c] <--> ICI[c]'		R40		'CIT[c] <--> ICI[c]'		R40		'FUM[c] <--> MAL[c]'		R40		'SUCC[c] + Q[c] <--> FUM[c] + QH2[c]'		R40		'CIT[c] <--> ICI[c]'
R41		'ICI[c] + NADP[c] --> AKG[c] + CO2[c] + NADPH[c]'		R41		'CIT[c] <--> ICI[c]'		R41		'ICI[c] + NADP[c] --> AKG[c] + CO2[c] + NADPH[c]'		R41		'ICI[c] + NADP[c] --> AKG[c] + CO2[c] + NADPH[c]'		R41		'MAL[c] + NAD[c] <--> OAA[c] + NADH[c]'		R41		'FUM[c] <--> MAL[c]'		R41		'ICI[c] + NADP[c] --> AKG[c] + CO2[c] + NADPH[c]'
R42		'AKG[c] + NAD[c] --> SUCC-CoA[c] + NADH[c] + CO2[c]'		R42		'ICI[c] + NADP[c] --> AKG[c] + CO2[c] + NADPH[c]'		R42		'AKG[c] + NAD[c] --> SUCC-CoA[c] + NADH[c] + CO2[c]'		R42		'AKG[c] + NAD[c] --> SUCC-CoA[c] + NADH[c] + CO2[c]'		R42		'2 SUCC[c] + ATP[c] --> 2 Succinate[e] + ADP[c]'	Organic acid production	R42		'MAL[c] + NAD[c] <--> OAA[c] + NADH[c]'		R42		'AKG[c] + NAD[c] --> SUCC-CoA[c] + NADH[c] + CO2[c]'
R43		'SUCC-CoA[c] + ADP[c] <--> SUCC[c] + ATP[c]'		R43		'AKG[c] + NAD[c] --> SUCC-CoA[c] + NADH[c] + CO2[c]'		R43		'SUCC-CoA[c] + ADP[c] <--> SUCC[c] + ATP[c]'		R43		'SUCC-CoA[c] + ADP[c] <--> SUCC[c] + ATP[c]'		R43		'2 MAL[c] + ATP[c] --> 2 Malate[e] + ADP[c]'		R43		'2 SUCC[c] + ATP[c] --> 2 Succinate[e] + ADP[c]'	Organic acid production	R43		'SUCC-CoA[c] + ADP[c] <--> SUCC[c] + ATP[c]'
R44		'SUCC[c] + Q[c] <--> FUM[c] + QH2[c]'		R44		'SUCC-CoA[c] + ADP[c] <--> SUCC[c] + ATP[c]'		R44		'SUCC[c] + Q[c] <--> FUM[c] + QH2[c]'		R44		'SUCC[c] + Q[c] <--> FUM[c] + QH2[c]'		R44		'4 FORM[c] + ATP[c] --> 4 Formate[e] + ADP[c]'		R44		'2 MAL[c] + ATP[c] --> 2 Malate[e] + ADP[c]'		R44		'SUCC[c] + Q[c] <--> FUM[c] + QH2[c]'
R45		'FUM[c] <--> MAL[c]'		R45		'SUCC[c] + Q[c] <--> FUM[c] + QH2[c]'		R45		'FUM[c] <--> MAL[c]'		R45		'FUM[c] <--> MAL[c]'		R45		'ICI[c] --> Glyoxy[c] + SUCC[c]'	Glyoxylate metabolism	R45		'4 FORM[c] + ATP[c] --> 4 Formate[e] + ADP[c]'		R45		'FUM[c] <--> MAL[c]'
R46		'MAL[c] + NAD[c] <--> OAA[c] + NADH[c]'		R46		'FUM[c] <--> MAL[c]'		R46		'MAL[c] + NAD[c] <--> OAA[c] + NADH[c]'		R46		'MAL[c] + NAD[c] <--> OAA[c] + NADH[c]'		R46		'Glyoxy[c] + AcCoA[c] --> MAL[c]'		R46		'ICI[c] --> Glyoxy[c] + SUCC[c]'	Glyoxylate metabolism	R46		'MAL[c] + NAD[c] <--> OAA[c] + NADH[c]'
R47		'2 SUCC[c] + ATP[c] --> 2 Succinate[e] + ADP[c]'	Organic acid production	R47		'MAL[c] + NAD[c] <--> OAA[c] + NADH[c]'		R47		'2 SUCC[c] + ATP[c] --> 2 Succinate[e] + ADP[c]'	Organic acid production	R47		'2 SUCC[c] + ATP[c] --> 2 Succinate[e] + ADP[c]'	Organic acid production	R47		'OAA[c] --> PYR[c] + CO2[c]'	Amphibolic metabolism	R47		'Glyoxy[c] + AcCoA[c] --> MAL[c]'		R47		'2 SUCC[c] + ATP[c] --> 2 Succinate[e] + ADP[c]'	Organic acid production
R48		'2 MAL[c] + ATP[c] --> 2 Malate[e] + ADP[c]'		R48		'2 SUCC[c] + ATP[c] --> 2 Succinate[e] + ADP[c]'	Organic acid production	R48		'2 MAL[c] + ATP[c] --> 2 Malate[e] + ADP[c]'		R48		'2 MAL[c] + ATP[c] --> 2 Malate[e] + ADP[c]'		R48		'PEP[c] + CO2[c] + ATP[c] --> OAA[c] + ADP[c]'		R48		'OAA[c] --> PYR[c] + CO2[c]'	Amphibolic metabolism	R48		'2 MAL[c] + ATP[c] --> 2 Malate[e] + ADP[c]'
R49		'4 FORM[c] + ATP[c] --> 4 Formate[e] + ADP[c]'		R49		'2 MAL[c] + ATP[c] --> 2 Malate[e] + ADP[c]'		R49		'4 FORM[c] + ATP[c] --> 4 Formate[e] + ADP[c]'		R49		'4 FORM[c] + ATP[c] --> 4 Formate[e] + ADP[c]'		R49		'MAL[c] + NADP[c] --> PYR[c] + NADPH[c] + CO2[c]'		R49		'PEP[c] + CO2[c] + ATP[c] --> OAA[c] + ADP[c]'		R49		'4 FORM[c] + ATP[c] --> 4 Formate[e] + ADP[c]'
R50		'ICI[c] --> Glyoxy[c] + SUCC[c]'	Glyoxylate metabolism	R50		'4 FORM[c] + ATP[c] --> 4 Formate[e] + ADP[c]'		R50		'ICI[c] --> Glyoxy[c] + SUCC[c]'	Glyoxylate metabolism	R50		'ICI[c] --> Glyoxy[c] + SUCC[c]'	Glyoxylate metabolism	R50		'NADPH[c] + NAD[c] --> NADP[c] + NADH[c]'	Energy metabolism	R50		'MAL[c] + NADP[c] --> PYR[c] + NADPH[c] + CO2[c]'		R50		'ICI[c] --> Glyoxy[c] + SUCC[c]'	Glyoxylate metabolism
R51		'Glyoxy[c] + AcCoA[c] --> MAL[c]'		R51		'ICI[c] --> Glyoxy[c] + SUCC[c]'	Glyoxylate metabolism	R51		'Glyoxy[c] + AcCoA[c] --> MAL[c]'		R51		'Glyoxy[c] + AcCoA[c] --> MAL[c]'		R51		'3 NADH[c] + 3 NADP[c] + ATP[c] --> 3 NAD[c] + 3 NADPH[c] + ADP[c]'		R51		'NADPH[c] + NAD[c] --> NADP[c] + NADH[c]'	Energy metabolism	R51		'Glyoxy[c] + AcCoA[c] --> MAL[c]'
R52		'OAA[c] --> PYR[c] + CO2[c]'	Amphibolic metabolism	R52		'Glyoxy[c] + AcCoA[c] --> MAL[c]'		R52		'OAA[c] --> PYR[c] + CO2[c]'	Amphibolic metabolism	R52		'OAA[c] --> PYR[c] + CO2[c]'	Amphibolic metabolism	R52		'0.5 O2[c] + NADH[c] + 1.33 ADP[c] --> NAD[c] + 1.33 ATP[c]'		R52		'3 NADH[c] + 3 NADP[c] + ATP[c] --> 3 NAD[c] + 3 NADPH[c] + ADP[c]'		R52		'OAA[c] --> PYR[c] + CO2[c]'	Amphibolic metabolism
R53		'PEP[c] + CO2[c] + ATP[c] --> OAA[c] + ADP[c]'		R53		'OAA[c] --> PYR[c] + CO2[c]'	Amphibolic metabolism	R53		'PEP[c] + CO2[c] + ATP[c] --> OAA[c] + ADP[c]'		R53		'PEP[c] + CO2[c] + ATP[c] --> OAA[c] + ADP[c]'		R53		'0.5 O2[c] + QH2[c] + 0.66 ADP[c] --> Q[c] + 0.66 ATP[c]'		R53		'0.5 O2[c] + NADH[c] + 1.33 ADP[c] --> NAD[c] + 1.33 ATP[c]'		R53		'PEP[c] + CO2[c] + ATP[c] --> OAA[c] + ADP[c]'
R54		'MAL[c] + NADP[c] --> PYR[c] + NADPH[c] + CO2[c]'		R54		'PEP[c] + CO2[c] + ATP[c] --> OAA[c] + ADP[c]'		R54		'MAL[c] + NADP[c] --> PYR[c] + NADPH[c] + CO2[c]'		R54		'MAL[c] + NADP[c] --> PYR[c] + NADPH[c] + CO2[c]'		R54		'SO4[c] + 3 NADPH[c] + 4 ATP[c] --> H2S[c] + 3 NADP[c] + 4 ADP[c]'		R54		'0.5 O2[c] + QH2[c] + 0.66 ADP[c] --> Q[c] + 0.66 ATP[c]'		R54		'MAL[c] + NADP[c] --> PYR[c] + NADPH[c] + CO2[c]'
R55		'NADPH[c] + NAD[c] --> NADP[c] + NADH[c]'	Energy metabolism	R55		'MAL[c] + NADP[c] --> PYR[c] + NADPH[c] + CO2[c]'		R55		'NADPH[c] + NAD[c] --> NADP[c] + NADH[c]'	Energy metabolism	R55		'NADPH[c] + NAD[c] --> NADP[c] + NADH[c]'	Energy metabolism	R55		'1.481 OAA[c] + 1.338 3-PG[c] + 0.627 RIBO-5P[c] + 17.821 ATP[c] + 16.548 NADPH[c] + 6.965 NH3[c] + 3.548 NAD[c] + 2.930 AcCoA[c] + 2.861 PYR[c] + 1.078 AKG[c] + 0.361 E4P[c] + 0.72 PEP[c] + 0.233 H2S[c] + 0.072 F6P[c] + 0.206 G6P[c] + 0.129 GAP[c] --> Biomass[c] + 16.548 NADP[c] + 3.548 NADH[c] + 17.821 ADP[c] + 1.678 CO2[c]'	Biomass production	R55		'SO4[c] + 3 NADPH[c] + 4 ATP[c] --> H2S[c] + 3 NADP[c] + 4 ADP[c]'		R55		'NADPH[c] + NAD[c] --> NADP[c] + NADH[c]'	Energy metabolism
R56		'3 NADH[c] + 3 NADP[c] + ATP[c] --> 3 NAD[c] + 3 NADPH[c] + ADP[c]'		R56		'NADPH[c] + NAD[c] --> NADP[c] + NADH[c]'	Energy metabolism	R56		'3 NADH[c] + 3 NADP[c] + ATP[c] --> 3 NAD[c] + 3 NADPH[c] + ADP[c]'		R56		'3 NADH[c] + 3 NADP[c] + ATP[c] --> 3 NAD[c] + 3 NADPH[c] + ADP[c]'		R56		'E4P[c] + PEP[c] --> DAHP[c]'	Product formation	R56		'1.481 OAA[c] + 1.338 3-PG[c] + 0.627 RIBO-5P[c] + 17.821 ATP[c] + 16.548 NADPH[c] + 6.965 NH3[c] + 3.548 NAD[c] + 2.930 AcCoA[c] + 2.861 PYR[c] + 1.078 AKG[c] + 0.361 E4P[c] + 0.72 PEP[c] + 0.233 H2S[c] + 0.072 F6P[c] + 0.206 G6P[c] + 0.129 GAP[c] --> Biomass[c] + 16.548 NADP[c] + 3.548 NADH[c] + 17.821 ADP[c] + 1.678 CO2[c]'	Biomass production	R56		'3 NADH[c] + 3 NADP[c] + ATP[c] --> 3 NAD[c] + 3 NADPH[c] + ADP[c]'
R57		'0.5 O2[c] + NADH[c] + 1.33 ADP[c] --> NAD[c] + 1.33 ATP[c]'		R57		'3 NADH[c] + 3 NADP[c] + ATP[c] --> 3 NAD[c] + 3 NADPH[c] + ADP[c]'		R57		'0.5 O2[c] + NADH[c] + 1.33 ADP[c] --> NAD[c] + 1.33 ATP[c]'		R57		'0.5 O2[c] + NADH[c] + 1.33 ADP[c] --> NAD[c] + 1.33 ATP[c]'		R57		'DAHP[c] --> DHQ[c]'		R57		'E4P[c] + PEP[c] --> DAHP[c]'	Product formation	R57		'0.5 O2[c] + NADH[c] + 1.33 ADP[c] --> NAD[c] + 1.33 ATP[c]'
R58		'0.5 O2[c] + QH2[c] + 0.66 ADP[c] --> Q[c] + 0.66 ATP[c]'		R58		'0.5 O2[c] + NADH[c] + 1.33 ADP[c] --> NAD[c] + 1.33 ATP[c]'		R58		'0.5 O2[c] + QH2[c] + 0.66 ADP[c] --> Q[c] + 0.66 ATP[c]'		R58		'0.5 O2[c] + QH2[c] + 0.66 ADP[c] --> Q[c] + 0.66 ATP[c]'		R58		'DHQ[c] --> DHS[c]'		R58		'DAHP[c] --> DHQ[c]'		R58		'0.5 O2[c] + QH2[c] + 0.66 ADP[c] --> Q[c] + 0.66 ATP[c]'
R59		'SO4[c] + 3 NADPH[c] + 4 ATP[c] --> H2S[c] + 3 NADP[c] + 4 ADP[c]'		R59		'0.5 O2[c] + QH2[c] + 0.66 ADP[c] --> Q[c] + 0.66 ATP[c]'		R59		'SO4[c] + 3 NADPH[c] + 4 ATP[c] --> H2S[c] + 3 NADP[c] + 4 ADP[c]'		R59		'SO4[c] + 3 NADPH[c] + 4 ATP[c] --> H2S[c] + 3 NADP[c] + 4 ADP[c]'		R59		'DHS[c] + NADPH[c] --> Shikimate[c] + NADP[c]'		R59		'DHQ[c] --> DHS[c]'		R59		'SO4[c] + 3 NADPH[c] + 4 ATP[c] --> H2S[c] + 3 NADP[c] + 4 ADP[c]'
R60		'1.481 OAA[c] + 1.338 3-PG[c] + 0.627 RIBO-5P[c] + 17.821 ATP[c] + 16.548 NADPH[c] + 6.965 NH3[c] + 3.548 NAD[c] + 2.930 AcCoA[c] + 2.861 PYR[c] + 1.078 AKG[c] + 0.361 E4P[c] + 0.72 PEP[c] + 0.233 H2S[c] + 0.072 F6P[c] + 0.206 G6P[c] + 0.129 GAP[c] --> Biomass[c] + 16.548 NADP[c] + 3.548 NADH[c] + 17.821 ADP[c] + 1.678 CO2[c]'	Biomass production	R60		'SO4[c] + 3 NADPH[c] + 4 ATP[c] --> H2S[c] + 3 NADP[c] + 4 ADP[c]'		R60		'1.481 OAA[c] + 1.338 3-PG[c] + 0.627 RIBO-5P[c] + 17.821 ATP[c] + 16.548 NADPH[c] + 6.965 NH3[c] + 3.548 NAD[c] + 2.930 AcCoA[c] + 2.861 PYR[c] + 1.078 AKG[c] + 0.361 E4P[c] + 0.72 PEP[c] + 0.233 H2S[c] + 0.072 F6P[c] + 0.206 G6P[c] + 0.129 GAP[c] --> Biomass[c] + 16.548 NADP[c] + 3.548 NADH[c] + 17.821 ADP[c] + 1.678 CO2[c]'	Biomass production	R60		'1.481 OAA[c] + 1.338 3-PG[c] + 0.627 RIBO-5P[c] + 17.821 ATP[c] + 16.548 NADPH[c] + 6.965 NH3[c] + 3.548 NAD[c] + 2.930 AcCoA[c] + 2.861 PYR[c] + 1.078 AKG[c] + 0.361 E4P[c] + 0.72 PEP[c] + 0.233 H2S[c] + 0.072 F6P[c] + 0.206 G6P[c] + 0.129 GAP[c] --> Biomass[c] + 16.548 NADP[c] + 3.548 NADH[c] + 17.821 ADP[c] + 1.678 CO2[c]'	Biomass production	R60		'Shikimate[c] + ATP[c] --> Shikimate-3-P[c] + ADP[c]'		R60		'DHS[c] + NADPH[c] --> Shikimate[c] + NADP[c]'		R60		'1.481 OAA[c] + 1.338 3-PG[c] + 0.627 RIBO-5P[c] + 17.821 ATP[c] + 16.548 NADPH[c] + 6.965 NH3[c] + 3.548 NAD[c] + 2.930 AcCoA[c] + 2.861 PYR[c] + 1.078 AKG[c] + 0.361 E4P[c] + 0.72 PEP[c] + 0.233 H2S[c] + 0.072 F6P[c] + 0.206 G6P[c] + 0.129 GAP[c] --> Biomass[c] + 16.548 NADP[c] + 3.548 NADH[c] + 17.821 ADP[c] + 1.678 CO2[c]'	Biomass production
R61		'E4P[c] + PEP[c] --> DAHP[c]'	Product formation	R61		'1.481 OAA[c] + 1.338 3-PG[c] + 0.627 RIBO-5P[c] + 17.821 ATP[c] + 16.548 NADPH[c] + 6.965 NH3[c] + 3.548 NAD[c] + 2.930 AcCoA[c] + 2.861 PYR[c] + 1.078 AKG[c] + 0.361 E4P[c] + 0.72 PEP[c] + 0.233 H2S[c] + 0.072 F6P[c] + 0.206 G6P[c] + 0.129 GAP[c] --> Biomass[c] + 16.548 NADP[c] + 3.548 NADH[c] + 17.821 ADP[c] + 1.678 CO2[c]'	Biomass production	R61		'E4P[c] + PEP[c] --> DAHP[c]'	Product formation	R61		'E4P[c] + PEP[c] --> DAHP[c]'	Product formation	R61		'Shikimate-3-P[c] + PEP[c] --> Carboxyvinyl-Shikimate-3-P[c]'		R61		'Shikimate[c] + ATP[c] --> Shikimate-3-P[c] + ADP[c]'		R61		'E4P[c] + PEP[c] --> DAHP[c]'	Product formation
R62		'DAHP[c] --> DHQ[c]'		R62		'E4P[c] + PEP[c] --> DAHP[c]'	Product formation	R62		'DAHP[c] --> DHQ[c]'		R62		'DAHP[c] --> DHQ[c]'		R62		'Carboxyvinyl-Shikimate-3-P[c] --> Chorismate[c]'		R62		'Shikimate-3-P[c] + PEP[c] --> Carboxyvinyl-Shikimate-3-P[c]'		R62		'DAHP[c] --> DHQ[c]'
R63		'DHQ[c] --> DHS[c]'		R63		'DAHP[c] --> DHQ[c]'		R63		'DHQ[c] --> DHS[c]'		R63		'DHQ[c] --> DHS[c]'		R63		'Chorismate[c] --> Prephenate[c]'		R63		'Carboxyvinyl-Shikimate-3-P[c] --> Chorismate[c]'		R63		'DHQ[c] --> DHS[c]'
R64		'DHS[c] --> Protocatechuate[c]'		R64		'DHQ[c] --> DHS[c]'		R64		'DHS[c] + NADPH[c] --> Shikimate[c] + NADP[c]'		R64		'DHS[c] + NADPH[c] --> Shikimate[c] + NADP[c]'		R64		'Prephenate[c] + NAD[c] --> 4-Hydroxyphenylpyruvate[c] + CO2[c] + NADH[c]'		R64		'Chorismate[c] --> Prephenate[c]'		R64		'DHS[c] + NADPH[c] --> Shikimate[c] + NADP[c]'
R65		'Protocatechuate[c] <--> Catechol[c] + CO2[c]'		R65		'DHS[c] --> Protocatechuate[c]'		R65		'Shikimate[c] + ATP[c] --> Shikimate-3-P[c] + ADP[c]'		R65		'Shikimate[c] + ATP[c] --> Shikimate-3-P[c] + ADP[c]'		R65		'4-Hydroxyphenylpyruvate[c] + GLU[c] --> Tyrosine[c] + AKG[c]'		R65		'Prephenate[c] + NAD[c] --> 4-Hydroxyphenylpyruvate[c] + CO2[c] + NADH[c]'		R65		'Shikimate[c] + ATP[c] --> Shikimate-3-P[c] + ADP[c]'
R66		'Catechol[c] + O2[c] --> Muconate[c]'		R66		'pCA[c] + NAD[c] --> pHBA[c] + Acetate[c] + NADH[c]'		R66		'Shikimate-3-P[c] + PEP[c] --> Carboxyvinyl-Shikimate-3-P[c]'		R66		'Shikimate-3-P[c] + PEP[c] --> Carboxyvinyl-Shikimate-3-P[c]'		R66		'Tyrosine[c] --> 4-Coumarate[c] + NH3[c]'		R66		'4-Hydroxyphenylpyruvate[c] + GLU[c] --> Tyrosine[c] + AKG[c]'		R66		'Shikimate-3-P[c] + PEP[c] --> Carboxyvinyl-Shikimate-3-P[c]'
R67		'2 Muconate[c] + ATP[c] --> 2 Product[e] + ADP[c]'		R67		'pHBA[c] + NADPH[c] + O2[c] --> Protocatechuate[c] + NADP[c]'		R67		'Carboxyvinyl-Shikimate-3-P[c] --> Chorismate[c]'		R67		'Carboxyvinyl-Shikimate-3-P[c] --> Chorismate[c]'		R67		'ATP[c] + 4-Coumarate[c] --> AMP[c] + 4-Coumaroyl-CoA[c]'		R67		'Tyrosine[c] --> 4-Coumarate[c] + NH3[c]'		R67		'Carboxyvinyl-Shikimate-3-P[c] --> Chorismate[c]'
	};			R68		'Protocatechuate[c] <--> Catechol[c] + CO2[c]'		R68		'Chorismate[c] --> 4-Hydroxybenzoate[c] + PYR[c]'		R68		'Chorismate[c] --> Prephenate[c]'		R68		'4-Coumaroyl-CoA[c] + NAD[c] --> 4-Hydroxybenzoyl-CoA[c] + AcCoA[c] + NADH[c]'		R68		'ATP[c] + 4-Coumarate[c] --> AMP[c] + 4-Coumaroyl-CoA[c]'		R68		'Chorismate[c] + GLN[c] --> 2-Aminobenzoate[c] + GLU[c] + PYR[c]'
	mnet = CalculateFluxModes(ReactionFormulas,CreateFluxModeOpts('parse-only',true));			R69		'Catechol[c] + O2[c] --> Muconate[c]'		R69		'4 4-Hydroxybenzoate[c] + ATP[c] --> 4 Product[e] + ADP[c]'		R69		'Prephenate[c] + NAD[c] --> 4-Hydroxyphenylpyruvate[c] + CO2[c] + NADH[c]'		R69		'4-Hydroxybenzoyl-CoA[c] --> 4-Hydroxybenzoate[c]'		R69		'4-Coumaroyl-CoA[c] + NAD[c] --> 4-Hydroxybenzoyl-CoA[c] + AcCoA[c] + NADH[c]'		R69		'4 2-Aminobenzoate[c] + ATP[c] --> 4 Product[e] + ADP[c]'
				R70		'2 Muconate[c] + ATP[c] --> 2 Product[e] + ADP[c]'			};			R70		'4-Hydroxyphenylpyruvate[c] + GLU[c] --> Tyrosine[c] + AKG[c]'		R70		'4 4-Hydroxybenzoate[c] + ATP[c] --> 4 Product[e] + ADP[c]'		R70		'4-Hydroxybenzoyl-CoA[c] --> 4-Hydroxybenzoate[c]'		R70		'AKG[c] + NH3[c] + NADPH[c] <--> GLU[c] + NADP[c]'
				R71		'ATP[c] + Acetate[c] --> AMP[c] + AcCoA[c]'			mnet = CalculateFluxModes(ReactionFormulas,CreateFluxModeOpts('parse-only',true));			R71		'Tyrosine[c] --> 4-Coumarate[c] + NH3[c]'		R71		'AKG[c] + NH3[c] + NADPH[c] <--> GLU[c] + NADP[c]'		R71		'4 4-Hydroxybenzoate[c] + ATP[c] --> 4 Product[e] + ADP[c]'		R71		'GLU[c] + NH3[c] + ATP[c] --> GLN[c] + ADP[c]'
				R72		'AMP[c] + ATP[c] <--> 2 ADP[c]'						R72		'ATP[c] + 4-Coumarate[c] --> AMP[c] + 4-Coumaroyl-CoA[c]'		R72		'AMP[c] + ATP[c] <--> 2 ADP[c]'		R72		'AKG[c] + NH3[c] + NADPH[c] <--> GLU[c] + NADP[c]'			};
					};							R73		'4-Coumaroyl-CoA[c] + NAD[c] --> 4-Hydroxybenzoyl-CoA[c] + AcCoA[c] + NADH[c]'		R73	};			R73		'AMP[c] + ATP[c] <--> 2 ADP[c]'			mnet = CalculateFluxModes(ReactionFormulas,CreateFluxModeOpts('parse-only',true));
					mnet = CalculateFluxModes(ReactionFormulas,CreateFluxModeOpts('parse-only',true));							R74		'4-Hydroxybenzoyl-CoA[c] --> 4-Hydroxybenzoate[c]'			mnet = CalculateFluxModes(ReactionFormulas,CreateFluxModeOpts('parse-only',true));				};
												R75		'4 4-Hydroxybenzoate[c] + ATP[c] --> 4 Product[e] + ADP[c]'							mnet = CalculateFluxModes(ReactionFormulas,CreateFluxModeOpts('parse-only',true));
												R76		'AKG[c] + NH3[c] + NADPH[c] <--> GLU[c] + NADP[c]'
												R77		'AMP[c] + ATP[c] <--> 2 ADP[c]'
													};
													mnet = CalculateFluxModes(ReactionFormulas,CreateFluxModeOpts('parse-only',true));

## Sheet: Cglutamicum
	SHIKI from GLC					pHBA from GLC					pABA from GLC
Reaction		Function	Gene		Reaction		Function	Gene		Reaction		Function	Gene
R1	ReactionFormulas = {	'--> GLC[e]'		influx	R1	ReactionFormulas = {	'--> GLC[e]'		influx	R1	ReactionFormulas = {	'--> GLC[e]'		influx
R2		'--> CO2[e]'			R2		'--> CO2[e]'			R2		'--> CO2[e]'
R3		'--> O2[c]'			R3		'--> O2[c]'			R3		'--> O2[c]'
R4		'--> NH3[c]'			R4		'--> NH3[c]'			R4		'--> NH3[c]'
R5		'--> SO4[e]'			R5		'--> SO4[e]'			R5		'--> SO4[e]'
R6		'CO2[c] -->'		efflux	R6		'CO2[c] -->'		efflux	R6		'CO2[c] -->'		efflux
R7		'AC[e] -->'			R7		'AC[e] -->'			R7		'AC[e] -->'
R8		'LAC[e] -->'			R8		'LAC[e] -->'			R8		'LAC[e] -->'
R9		'GLY[e] -->'			R9		'GLY[e] -->'			R9		'GLY[e] -->'
R10		'biomass[c] -->'			R10		'biomass[c] -->'			R10		'biomass[c] -->'
R11		'product[e] -->'			R11		'product[e] -->'			R11		'product[e] -->'
R12		'GLC[e] + PEP[c] --> G6P[c] + PYR[c]'	ptsG, ptsI, ptsH	carbon assimilation	R12		'GLC[e] + PEP[c] --> G6P[c] + PYR[c]'	ptsG, ptsI, ptsH	carbon assimilation	R12		'GLC[e] + PEP[c] --> G6P[c] + PYR[c]'	ptsG, ptsI, ptsH	carbon assimilation
R13		'CO2[e] + PYR[c] + ATP[c] --> OAA[c] + ADP[c]'	pyc		R13		'CO2[e] + PYR[c] + ATP[c] --> OAA[c] + ADP[c]'	pyc		R13		'CO2[e] + PYR[c] + ATP[c] --> OAA[c] + ADP[c]'	pyc
R14		'CO2[e] + PEP[c] --> OAA[c]'	ppc		R14		'CO2[e] + PEP[c] --> OAA[c]'	ppc		R14		'CO2[e] + PEP[c] --> OAA[c]'	ppc
R15		'4 AC[c] + ATP[c] --> 4 AC[e] + ADP[c]'		product export	R15		'4 AC[c] + ATP[c] --> 4 AC[e] + ADP[c]'		product export	R15		'4 AC[c] + ATP[c] --> 4 AC[e] + ADP[c]'		product export
R16		'4 LAC[c] + ATP[c] --> 4 LAC[e] + ADP[c]'			R16		'4 LAC[c] + ATP[c] --> 4 LAC[e] + ADP[c]'			R16		'4 LAC[c] + ATP[c] --> 4 LAC[e] + ADP[c]'
R17		'GLY[c] --> GLY[e]'			R17		'GLY[c] --> GLY[e]'			R17		'GLY[c] --> GLY[e]'
R18		'4 SHIKI[c] + ATP[c] --> 4 product[e] + ADP[c]'			R18		'4 pHBA[c] + ATP[c] --> 4 product[e] + ADP[c]'			R18		'4 pABA[c] + ATP[c] --> 4 product[e] + ADP[c]'
R19		'G6P[c] + NADP[c] --> GLC-LAC[c] + NADPH[c]'	zwf	pentose phosphate pathway	R19		'G6P[c] + NADP[c] --> GLC-LAC[c] + NADPH[c]'	zwf	pentose phosphate pathway	R19		'G6P[c] + NADP[c] --> GLC-LAC[c] + NADPH[c]'	zwf	pentose phosphate pathway
R20		'GLC-LAC[c] --> 6-PG[c]'	pgl		R20		'GLC-LAC[c] --> 6-PG[c]'	pgl		R20		'GLC-LAC[c] --> 6-PG[c]'	pgl
R21		'6-PG[c] + NADP[c] --> RIB-5P[c] + CO2[c] + NADPH[c]'	gnd		R21		'6-PG[c] + NADP[c] --> RIB-5P[c] + CO2[c] + NADPH[c]'	gnd		R21		'6-PG[c] + NADP[c] --> RIB-5P[c] + CO2[c] + NADPH[c]'	gnd
R22		'RIB-5P[c] <--> XYL-5P[c]'	rpe		R22		'RIB-5P[c] <--> XYL-5P[c]'	rpe		R22		'RIB-5P[c] <--> XYL-5P[c]'	rpe
R23		'RIB-5P[c] <--> RIBO-5P[c]'	rpi		R23		'RIB-5P[c] <--> RIBO-5P[c]'	rpi		R23		'RIB-5P[c] <--> RIBO-5P[c]'	rpi
R24		'RIBO-5P[c] + XYL-5P[c] <--> S7P[c] + GAP[c]'	tkt		R24		'RIBO-5P[c] + XYL-5P[c] <--> S7P[c] + GAP[c]'	tkt		R24		'RIBO-5P[c] + XYL-5P[c] <--> S7P[c] + GAP[c]'	tkt
R25		'S7P[c] + GAP[c] <--> E-4P[c] + F6P[c]'	tal		R25		'S7P[c] + GAP[c] <--> E-4P[c] + F6P[c]'	tal		R25		'S7P[c] + GAP[c] <--> E-4P[c] + F6P[c]'	tal
R26		'E-4P[c] + XYL-5P[c] <--> F6P[c] + GAP[c]'	tkt		R26		'E-4P[c] + XYL-5P[c] <--> F6P[c] + GAP[c]'	tkt		R26		'E-4P[c] + XYL-5P[c] <--> F6P[c] + GAP[c]'	tkt
R27		'G6P[c] <--> F6P[c]'	pgi	glycolysis / gluconeogenesis	R27		'G6P[c] <--> F6P[c]'	pgi	glycolysis / gluconeogenesis	R27		'G6P[c] <--> F6P[c]'	pgi	glycolysis / gluconeogenesis
R28		'ATP[c] + F6P[c] --> ADP[c] + FBP[c]'	pfkA		R28		'ATP[c] + F6P[c] --> ADP[c] + FBP[c]'	pfkA		R28		'ATP[c] + F6P[c] --> ADP[c] + FBP[c]'	pfkA
R29		'FBP[c] --> F6P[c]'	fbp		R29		'FBP[c] --> F6P[c]'	fbp		R29		'FBP[c] --> F6P[c]'	fbp
R30		'FBP[c] <--> GAP[c] + DHAP[c]'	fba		R30		'FBP[c] <--> GAP[c] + DHAP[c]'	fba		R30		'FBP[c] <--> GAP[c] + DHAP[c]'	fba
R31		'DHAP[c] <--> GAP[c]'	tri		R31		'DHAP[c] <--> GAP[c]'	tri		R31		'DHAP[c] <--> GAP[c]'	tri
R32		'GAP[c] + NAD[c] <--> 13-PG[c] + NADH[c]'	gapA		R32		'GAP[c] + NAD[c] <--> 13-PG[c] + NADH[c]'	gapA		R32		'GAP[c] + NAD[c] <--> 13-PG[c] + NADH[c]'	gapA
R33		'ADP[c] + 13-PG[c] --> ATP[c] + 3-PG[c]'	pgk		R33		'ADP[c] + 13-PG[c] --> ATP[c] + 3-PG[c]'	pgk		R33		'ADP[c] + 13-PG[c] --> ATP[c] + 3-PG[c]'	pgk
R34		'3-PG[c] <--> 2-PG[c]'	pgm		R34		'3-PG[c] <--> 2-PG[c]'	pgm		R34		'3-PG[c] <--> 2-PG[c]'	pgm
R35		'2-PG[c] <--> PEP[c]'	eno		R35		'2-PG[c] <--> PEP[c]'	eno		R35		'2-PG[c] <--> PEP[c]'	eno
R36		'PEP[c] + ADP[c] --> PYR[c] + ATP[c]'	pyk		R36		'PEP[c] + ADP[c] --> PYR[c] + ATP[c]'	pyk		R36		'PEP[c] + ADP[c] --> PYR[c] + ATP[c]'	pyk
R37		'PYR[c] + CoA[c] + NAD[c] --> AC-CoA[c] + NADH[c] + CO2[c]'	pqo, aceE		R37		'PYR[c] + CoA[c] + NAD[c] --> AC-CoA[c] + NADH[c] + CO2[c]'	pqo, aceE		R37		'PYR[c] + CoA[c] + NAD[c] --> AC-CoA[c] + NADH[c] + CO2[c]'	pqo, aceE
R38		'AC-CoA[c] + OAA[c] --> CIT[c] + CoA[c]'	gltA	tcy-cycle / glyoxylate shunt	R38		'AC-CoA[c] + OAA[c] --> CIT[c] + CoA[c]'	gltA	tcy-cycle / glyoxylate shunt	R38		'AC-CoA[c] + OAA[c] --> CIT[c] + CoA[c]'	gltA	tcy-cycle / glyoxylate shunt
R39		'CIT[c] <--> ICI[c]'	acn		R39		'CIT[c] <--> ICI[c]'	acn		R39		'CIT[c] <--> ICI[c]'	acn
R40		'ICI[c] + NADP[c] --> AKG[c] + CO2[c] + NADPH[c]'	icd		R40		'ICI[c] + NADP[c] --> AKG[c] + CO2[c] + NADPH[c]'	icd		R40		'ICI[c] + NADP[c] --> AKG[c] + CO2[c] + NADPH[c]'	icd
R41		'AKG[c] + NAD[c] + CoA[c] --> SUCC-CoA[c] + NADH[c] + CO2[c]'	odhA		R41		'AKG[c] + NAD[c] + CoA[c] --> SUCC-CoA[c] + NADH[c] + CO2[c]'	odhA		R41		'AKG[c] + NAD[c] + CoA[c] --> SUCC-CoA[c] + NADH[c] + CO2[c]'	odhA
R42		'SUCC-CoA[c] + ADP[c] --> SUCC[c] + CoA[c] + ATP[c]'	sucCD		R42		'SUCC-CoA[c] + ADP[c] --> SUCC[c] + CoA[c] + ATP[c]'	sucCD		R42		'SUCC-CoA[c] + ADP[c] --> SUCC[c] + CoA[c] + ATP[c]'	sucCD
R43		'SUCC[c] + MK[c] <--> FUM[c] + MKH2[c]'	sdh		R43		'SUCC[c] + MK[c] <--> FUM[c] + MKH2[c]'	sdh		R43		'SUCC[c] + MK[c] <--> FUM[c] + MKH2[c]'	sdh
R44		'FUM[c] <--> MAL[c]'	fum		R44		'FUM[c] <--> MAL[c]'	fum		R44		'FUM[c] <--> MAL[c]'	fum
R45		'MAL[c] + NAD[c] --> OAA[c] + NADH[c]'	mdh		R45		'MAL[c] + NAD[c] --> OAA[c] + NADH[c]'	mdh		R45		'MAL[c] + NAD[c] --> OAA[c] + NADH[c]'	mdh
R46		'ICI[c] --> GLYOXY[c] + SUCC[c]'	icl		R46		'ICI[c] --> GLYOXY[c] + SUCC[c]'	icl		R46		'ICI[c] --> GLYOXY[c] + SUCC[c]'	icl
R47		'GLYOXY[c] + AC-CoA[c] --> MAL[c] + CoA[c]'	aceB		R47		'GLYOXY[c] + AC-CoA[c] --> MAL[c] + CoA[c]'	aceB		R47		'GLYOXY[c] + AC-CoA[c] --> MAL[c] + CoA[c]'	aceB
R48		'PYR[c] + ATP[c] + CO2[c] --> OAA[c] + ADP[c]'	pyc	pyruvate metabolism	R48		'PYR[c] + ATP[c] + CO2[c] --> OAA[c] + ADP[c]'	pyc	pyruvate metabolism	R48		'PYR[c] + ATP[c] + CO2[c] --> OAA[c] + ADP[c]'	pyc	pyruvate metabolism
R49		'PEP[c] + CO2[c] --> OAA[c]'	ppc		R49		'PEP[c] + CO2[c] --> OAA[c]'	ppc		R49		'PEP[c] + CO2[c] --> OAA[c]'	ppc
R50		'OAA[c] + ATP[c] --> PEP[c] + ADP[c] + CO2[c]'	pck		R50		'OAA[c] + ATP[c] --> PEP[c] + ADP[c] + CO2[c]'	pck		R50		'OAA[c] + ATP[c] --> PEP[c] + ADP[c] + CO2[c]'	pck
R51		'MAL[c] + NADP[c] --> PYR[c] + CO2[c] + NADPH[c]'	malE		R51		'MAL[c] + NADP[c] --> PYR[c] + CO2[c] + NADPH[c]'	malE		R51		'MAL[c] + NADP[c] --> PYR[c] + CO2[c] + NADPH[c]'	malE
R52		'AC-CoA[c] --> CoA[c] + AC-P[c]'	pta	fermentation	R52		'AC-CoA[c] --> CoA[c] + AC-P[c]'	pta	fermentation	R52		'AC-CoA[c] --> CoA[c] + AC-P[c]'	pta	fermentation
R53		'ADP[c] + AC-P[c] --> ATP[c] + AC[c]'	ackA		R53		'ADP[c] + AC-P[c] --> ATP[c] + AC[c]'	ackA		R53		'ADP[c] + AC-P[c] --> ATP[c] + AC[c]'	ackA
R54		'PYR[c] + NADH[c] --> LAC[c] + NAD[c]'	ldhA		R54		'PYR[c] + NADH[c] --> LAC[c] + NAD[c]'	ldhA		R54		'PYR[c] + NADH[c] --> LAC[c] + NAD[c]'	ldhA
R55		'DHAP[c] + ADP[c] --> DHA[c] + ATP[c]'	hdpA		R55		'DHAP[c] + ADP[c] --> DHA[c] + ATP[c]'	hdpA		R55		'DHAP[c] + ADP[c] --> DHA[c] + ATP[c]'	hdpA
R56		'DHA[c] + NADH[c] --> GLY[c] + NAD[c]'			R56		'DHA[c] + NADH[c] --> GLY[c] + NAD[c]'			R56		'DHA[c] + NADH[c] --> GLY[c] + NAD[c]'
R57		'SO4[e] + ATP[c] --> SO4[c] + ADP[c]'	cysND	sulphate metabolism	R57		'SO4[e] + ATP[c] --> SO4[c] + ADP[c]'	cysND	sulphate metabolism	R57		'SO4[e] + ATP[c] --> SO4[c] + ADP[c]'	cysND	sulphate metabolism
R58		'SO4[c] + (2) ATP[c] + NADPH[c] --> H2SO3[c] + ADP[c] + AMP[c] + NADP[c]'	cysH		R58		'SO4[c] + (2) ATP[c] + NADPH[c] --> H2SO3[c] + ADP[c] + AMP[c] + NADP[c]'	cysH		R58		'SO4[c] + (2) ATP[c] + NADPH[c] --> H2SO3[c] + ADP[c] + AMP[c] + NADP[c]'	cysH
R59		'H2SO3[c] + (3) NADPH[c] --> H2S[c] + (3) NADP[c]'	cysI		R59		'H2SO3[c] + (3) NADPH[c] --> H2S[c] + (3) NADP[c]'	cysI		R59		'H2SO3[c] + (3) NADPH[c] --> H2S[c] + (3) NADP[c]'	cysI
R60		'6.231 NH3[c] + 0.233 H2S[c] + 0.205 G6P[c] + 0.308 F6P[c] + 0.879 RIBO-5P[c] + 0.268 E-4P[c] + 0.129 GAP[c] + 1.295 3-PG[c] + 0.652 PEP[c] + 2.604 PYR[c] + 3.177 AC-CoA[c] + 1.680 OAA[c] + 1.224 AKG[c] + 16.429 NADPH[c] + 67.79 ATP[c] + 3.111 NAD[c] --> biomass[c] + 16.429 NADP[c] + 2.537 CO2[c] + 67.79 ADP[c] + 3.111 NADH[c] + 3.177 CoA[c]'		biomass formation	R60		'6.231 NH3[c] + 0.233 H2S[c] + 0.205 G6P[c] + 0.308 F6P[c] + 0.879 RIBO-5P[c] + 0.268 E-4P[c] + 0.129 GAP[c] + 1.295 3-PG[c] + 0.652 PEP[c] + 2.604 PYR[c] + 3.177 AC-CoA[c] + 1.680 OAA[c] + 1.224 AKG[c] + 16.429 NADPH[c] + 67.79 ATP[c] + 3.111 NAD[c] --> biomass[c] + 16.429 NADP[c] + 2.537 CO2[c] + 67.79 ADP[c] + 3.111 NADH[c] + 3.177 CoA[c]'		biomass formation	R60		'6.231 NH3[c] + 0.233 H2S[c] + 0.205 G6P[c] + 0.308 F6P[c] + 0.879 RIBO-5P[c] + 0.268 E-4P[c] + 0.129 GAP[c] + 1.295 3-PG[c] + 0.652 PEP[c] + 2.604 PYR[c] + 3.177 AC-CoA[c] + 1.680 OAA[c] + 1.224 AKG[c] + 16.429 NADPH[c] + 67.79 ATP[c] + 3.111 NAD[c] --> biomass[c] + 16.429 NADP[c] + 2.537 CO2[c] + 67.79 ADP[c] + 3.111 NADH[c] + 3.177 CoA[c]'		biomass formation
R61		'NADH[c] + 0.5 O2[c] + 2 ADP[c] --> NAD[c] + 2 ATP[c]'		energy metabolism	R61		'NADH[c] + 0.5 O2[c] + 2 ADP[c] --> NAD[c] + 2 ATP[c]'		energy metabolism	R61		'NADH[c] + 0.5 O2[c] + 2 ADP[c] --> NAD[c] + 2 ATP[c]'		energy metabolism
R62		'MKH2[c] + 0.5 O2[c] + 2 ADP[c] --> MK[c] + 2 ATP[c]'			R62		'MKH2[c] + 0.5 O2[c] + 2 ADP[c] --> MK[c] + 2 ATP[c]'			R62		'MKH2[c] + 0.5 O2[c] + 2 ADP[c] --> MK[c] + 2 ATP[c]'
R63		'AMP[c] + ATP[c] --> 2 ADP[c]'			R63		'AMP[c] + ATP[c] --> 2 ADP[c]'			R63		'AMP[c] + ATP[c] --> 2 ADP[c]'
R64		'E-4P[c] + PEP[c] --> DAHP[c]'		product formation	R64		'E-4P[c] + PEP[c] --> DAHP[c]'		product formation	R64		'E-4P[c] + PEP[c] --> DAHP[c]'		product formation
R65		'DAHP[c] --> DHQ[c]'			R65		'DAHP[c] --> DHQ[c]'			R65		'DAHP[c] --> DHQ[c]'
R66		'DHQ[c] --> DHS[c]'			R66		'DHQ[c] --> DHS[c]'			R66		'DHQ[c] --> DHS[c]'
R67		'DHS[c] + NADPH[c] --> SHIKI[c] + NADP[c]'			R67		'DHS[c] + NADPH[c] --> SHIKI[c] + NADP[c]'			R67		'DHS[c] + NADPH[c] --> SHIKI[c] + NADP[c]'
	};				R68		'SHIKI[c] + ATP[c] --> SHIKI3P[c] + ADP[c]'			R68		'SHIKI[c] + ATP[c] --> SHIKI3P[c] + ADP[c]'
	mnet = CalculateFluxModes(ReactionFormulas,CreateFluxModeOpts('parse-only',true));				R69		'SHIKI3P[c] + PEP[c] --> CV-SHIKI3P[c]'			R69		'SHIKI3P[c] + PEP[c] --> CV-SHIKI3P[c]'
					R70		'CV-SHIKI3P[c] --> CHOR[c]'			R70		'CV-SHIKI3P[c] --> CHOR[c]'
					R71		'CHOR[c] --> pHBA[c] + PYR[c]'			R71		'CHOR[c] + GLN[c] --> 4A-4D-CHOR[c] + GLU[c]'
						};				R72		'4A-4D-CHOR[c] --> pABA[c] + PYR[c]'
						mnet = CalculateFluxModes(ReactionFormulas,CreateFluxModeOpts('parse-only',true));				R73		'GLU[c] + ATP[c] + NH3[c] --> GLN[c] + ADP[c]'
											};
											mnet = CalculateFluxModes(ReactionFormulas,CreateFluxModeOpts('parse-only',true));

## Sheet: Ppastoris
	SHIKI from GLC						PEA from GLC
Number		Stoichiometric reaction	Gene	Encoded enzyme	Pathway	Number		Stoichiometric reaction	Gene	Encoded enzyme	Pathway
R1	ReactionFormulas = {	'--> NH3[e]'			Network balancing	R1	ReactionFormulas = {	'--> NH3[e]'			Network balancing
R2		'--> O2[e]'				R2		'--> O2[e]'
R3		'--> GLC[e]'				R3		'--> GLC[e]'
R4		'CO2[e] -->'				R4		'CO2[e] -->'
R5		'AC[e] -->'				R5		'AC[e] -->'
R6		'ETOH[e] -->'				R6		'ETOH[e] -->'
R7		'GLY[e] -->'				R7		'GLY[e] -->'
R8		'SUCC[e] -->'				R8		'SUCC[e] -->'
R9		'SHIKI[e] -->'				R9		'PEA[e] -->'
R10		'BIO -->'				R10		'BIO -->'
R11		'NH3[e] --> NH3'	AMt	Ammonia transport via diffusion	Transport reactions	R11		'NH3[e] --> NH3'	AMt	Ammonia transport via diffusion	Transport reactions
R12		'O2[e] --> O2'	O2t	O2 transport via diffusion		R12		'O2[e] --> O2'	O2t	O2 transport via diffusion
R13		'GLC[e] + ATP --> G6P + ADP'	GLK1	Glucokinase		R13		'GLC[e] + ATP --> G6P + ADP'	GLK1	Glucokinase
R14		'CO2 --> CO2[e]'	CO2t	CO2 transport via diffusion		R14		'CO2 --> CO2[e]'	CO2t	CO2 transport via diffusion
R15		'AC + ATP --> AC[e] + ADP'	ACEt	Acetate transport via ABC transporter		R15		'AC + ATP --> AC[e] + ADP'	ACEt	Acetate transport via ABC transporter
R16		'ETOH --> ETOH[e]'	ETHt	Ethanol transport via diffusion		R16		'ETOH --> ETOH[e]'	ETHt	Ethanol transport via diffusion
R17		'GLY --> GLY[e]'	GLYCt	Glycerol transport via diffusion		R17		'GLY --> GLY[e]'	GLYCt	Glycerol transport via diffusion
R18		'SUCC + ATP --> SUCC[e] + ADP'	SUCt	Succinate transport via ABC transporter		R18		'SUCC + ATP --> SUCC[e] + ADP'	SUCt	Succinate transport via ABC transporter
R19		'SHIKI + ATP --> SHIKI[e] + ADP'		Shikimate transport via ABC transporter		R19		'PEA --> PEA[e]'		Phenylethanol transport via diffusion
R20		'GLY + ATP --> GL3P + ADP'	GUT1	Glycerol kinase	Glycerol utilization pathway	R20		'GLY + ATP --> GL3P + ADP'	GUT1	Glycerol kinase	Glycerol utilization pathway
R21		'GL3P --> GLY'	G3PT	Glycerol-3-phosphatase		R21		'GL3P --> GLY'	G3PT	Glycerol-3-phosphatase
R22		'G6P <--> F6P'	PGI1	Glucose-6-phosphate isomerase	Glycolysis	R22		'G6P <--> F6P'	PGI1	Glucose-6-phosphate isomerase	Glycolysis
R23		'F6P + ATP --> FDP + ADP'	PFK1; PFK2; PFK26	Phosphofructokinase		R23		'F6P + ATP --> FDP + ADP'	PFK1; PFK2; PFK26	Phosphofructokinase
R24		'FDP --> F6P'	FBP1	Fructose-bisphosphatase		R24		'FDP --> F6P'	FBP1	Fructose-bisphosphatase
R25		'FDP <--> G3P + DHAP'	FBA1	Fructose-bisphosphate aldolase		R25		'FDP <--> G3P + DHAP'	FBA1	Fructose-bisphosphate aldolase
R26		'G3P <--> DHAP'	TPI1	Triose-phosphate isomerase		R26		'G3P <--> DHAP'	TPI1	Triose-phosphate isomerase
R27		'G3P + NAD + ADP <--> PEP + ATP + NADH'	TDH1; TDH2; TDH3; TDH4	Glyceraldehyde-3-phosphate dehydrogenase		R27		'G3P + NAD + ADP <--> PEP + ATP + NADH'	TDH1; TDH2; TDH3; TDH4	Glyceraldehyde-3-phosphate dehydrogenase
			PGK1	Phosphoglycerate kinase					PGK1	Phosphoglycerate kinase
			PGM1; PGM2	Phosphoglycerate mutase					PGM1; PGM2	Phosphoglycerate mutase
			ENO1; ENO2	Enolase					ENO1; ENO2	Enolase
R28		'PEP + ADP --> PYR + ATP'	PYK1; PYK2	Pyruvate kinase		R28		'PEP + ADP --> PYR + ATP'	PYK1; PYK2	Pyruvate kinase
R29		'GL3P + FAD[m] --> DHAP + FADH[m]'	G3PD2	Glycerol-3-phosphate dehydrogenase (FAD)		R29		'GL3P + FAD[m] --> DHAP + FADH[m]'	G3PD2	Glycerol-3-phosphate dehydrogenase (FAD)
R30		'DHAP + NADH <--> GL3P + NAD'	GPD1; GPD2	Glycerol-3-phosphate dehydrogenase (NAD)		R30		'DHAP + NADH <--> GL3P + NAD'	GPD1; GPD2	Glycerol-3-phosphate dehydrogenase (NAD)
R31		'DHAP + NADH[m] --> GL3P + NAD[m]'	G3PD1	Glycerol-3-phosphate dehydrogenase (NAD)		R31		'DHAP + NADH[m] --> GL3P + NAD[m]'	G3PD1	Glycerol-3-phosphate dehydrogenase (NAD)
R32		'G6P + 2 NADP --> 2 NADPH + CO2 + RL5P'	G6PDH2	Glucose 6-phosphate dehydrogenase	Pentose phosphate pathway	R32		'G6P + 2 NADP --> 2 NADPH + CO2 + RL5P'	G6PDH2	Glucose 6-phosphate dehydrogenase	Pentose phosphate pathway
			GND	Phosphogluconate dehydrogenase					GND	Phosphogluconate dehydrogenase
R33		'RL5P <--> R5P'	RKI1	Ribose-5-phosphate isomerase		R33		'RL5P <--> R5P'	RKI1	Ribose-5-phosphate isomerase
R34		'RL5P <--> X5P'	RPE1	Ribulose 5-phosphate 3-epimerase		R34		'RL5P <--> X5P'	RPE1	Ribulose 5-phosphate 3-epimerase
R35		'R5P + X5P <--> G3P + S7P'	TKT1; TKT2	Transketolase		R35		'R5P + X5P <--> G3P + S7P'	TKT1; TKT2	Transketolase
R36		'X5P + E4P <--> F6P + G3P'	TKT1	Transketolase		R36		'X5P + E4P <--> F6P + G3P'	TKT1	Transketolase
R37		'G3P + S7P <--> E4P + F6P'	TAL1	Transaldolase		R37		'G3P + S7P <--> E4P + F6P'	TAL1	Transaldolase
R38		'ACCOA + OA --> COA + CIT'	CIT1; CIT3	Citrate synthase	Cytosolic reactions	R38		'ACCOA + OA --> COA + CIT'	CIT1; CIT3	Citrate synthase	Cytosolic reactions
R39		'CIT <--> ICIT'	ACO1; ACO2	Aconitase		R39		'CIT <--> ICIT'	ACO1; ACO2	Aconitase
R40		'ICIT + NADP --> CO2 + NADPH + AKG'	IDH1; IDH2	Isocitrate dehydrogenase (NADP)		R40		'ICIT + NADP --> CO2 + NADPH + AKG'	IDH1; IDH2	Isocitrate dehydrogenase (NADP)
R41		'FUM + FADH[m] --> SUCC + FAD[m]'	FRD	Fumarate reductase		R41		'FUM + FADH[m] --> SUCC + FAD[m]'	FRD	Fumarate reductase
R42		'FUM <--> MAL'	FUM1	Fumarase		R42		'FUM <--> MAL'	FUM1	Fumarase
R43		'MAL + NAD <--> NADH + OA'	MDH2	Malate dehydrogenase		R43		'MAL + NAD <--> NADH + OA'	MDH2	Malate dehydrogenase
R44		'ATP[m] + AC[m] + COA[m] --> ADP[m] + ACCOA[m]'	ACS1	Acetyl-CoA synthetase (mitochondrial)		R44		'ATP[m] + AC[m] + COA[m] --> ADP[m] + ACCOA[m]'	ACS1	Acetyl-CoA synthetase (mitochondrial)
R45		'ATP + AC + COA --> ADP + ACCOA'	ACS2	Acetyl-CoA synthetase (cytosol)		R45		'ATP + AC + COA --> ADP + ACCOA'	ACS2	Acetyl-CoA synthetase (cytosol)
R46		'PYR + ATP + CO2 --> ADP + OA'	PYC1	Pyruvate carboxylase		R46		'PYR + ATP + CO2 --> ADP + OA'	PYC1	Pyruvate carboxylase
R47		'PYR --> ACEADH + CO2'	PDC1; PDC2; PDC4	Pyruvate decarboxylase		R47		'PYR --> ACEADH + CO2'	PDC1; PDC2; PDC4	Pyruvate decarboxylase
R48		'ACEADH + NADH <--> ETOH + NAD'	ADH1; ADH2	Alcohol dehydrogenase (ethanol)		R48		'ACEADH + NADH <--> ETOH + NAD'	ADH1; ADH2	Alcohol dehydrogenase (ethanol)
R49		'ACEADH + NADP --> AC + NADPH'	ALD3; ALD7	Aldehyde dehydrogenase (acetaldehyde, NADP)		R49		'ACEADH + NADP --> AC + NADPH'	ALD3; ALD7	Aldehyde dehydrogenase (acetaldehyde, NADP)
R50		'OA + ATP --> PEP + CO2 + ADP'	PCK1	Phosphoenolpyruvate carboxykinase		R50		'OA + ATP --> PEP + CO2 + ADP'	PCK1	Phosphoenolpyruvate carboxykinase
R51		'ICIT --> GLX + SUCC'	ICL1	Isocitrate lyase		R51		'ICIT --> GLX + SUCC'	ICL1	Isocitrate lyase
R52		'ACCOA + GLX --> COA + MAL'	MLS1; MLS2	Malate synthase		R52		'ACCOA + GLX --> COA + MAL'	MLS1; MLS2	Malate synthase
R53		'28 ADP + 20 NADH[m] + 10 O2 --> 28 ATP + 20 NAD[m]'	NDI1; COB; RIP1; CYT1; COR1; QCR2; QCR6; QCR7; QCR8; QCR9; QCR10; CYR1	NADH dehydrogenase	Oxidative phosphorylation reactions	R53		'28 ADP + 20 NADH[m] + 10 O2 --> 28 ATP + 20 NAD[m]'	NDI1; COB; RIP1; CYT1; COR1; QCR2; QCR6; QCR7; QCR8; QCR9; QCR10; CYR1	NADH dehydrogenase	Oxidative phosphorylation reactions
				ATP synthase						ATP synthase
R54		'28 ADP + 20 FADH[m] + 10 O2 --> 28 ATP + 20 FAD[m]'	COX1; COX2; COX3; COX4; COX5; COX6; COX7; COX8; COX9; COX12; COX13; CYR1	Cytochrome C oxidase		R54		'28 ADP + 20 FADH[m] + 10 O2 --> 28 ATP + 20 FAD[m]'	COX1; COX2; COX3; COX4; COX5; COX6; COX7; COX8; COX9; COX12; COX13; CYR1	Cytochrome C oxidase
				ATP synthase						ATP synthase
R55		'AKG[m] + NAD[m] + COA[m] --> CO2 + NADH[m] + SUCCOA[m]'	KGD1; KGD2	Oxoglutarate dehydrogenase	Mitochondrial reactions	R55		'AKG[m] + NAD[m] + COA[m] --> CO2 + NADH[m] + SUCCOA[m]'	KGD1; KGD2	Oxoglutarate dehydrogenase	Mitochondrial reactions
			LPD1	Pyruvate dehydrogenase					LPD1	Pyruvate dehydrogenase
R56		'SUCCOA[m] + ADP[m] <--> ATP[m] + COA[m] + SUCC[m]'	LSC1; LSC2	Succinate-CoA ligase (ADP-forming)		R56		'SUCCOA[m] + ADP[m] <--> ATP[m] + COA[m] + SUCC[m]'	LSC1; LSC2	Succinate-CoA ligase (ADP-forming)
R57		'PYR[m] + COA[m] + NAD[m] --> ACCOA[m] + NADH[m] + CO2'	PDA1; PDB1	Pyruvate dehydrogenase complex		R57		'PYR[m] + COA[m] + NAD[m] --> ACCOA[m] + NADH[m] + CO2'	PDA1; PDB1	Pyruvate dehydrogenase complex
			LPD1	Dihydrolipoyl dehydrogenase					LPD1	Dihydrolipoyl dehydrogenase
			LAT1	Dihydrolipoyllysine acetyltransferase					LAT1	Dihydrolipoyllysine acetyltransferase
R58		'OA[m] + ACCOA[m] --> CIT[m] + COA[m]'	CIT1; CIT2; CIT3	Citrate synthase		R58		'OA[m] + ACCOA[m] --> CIT[m] + COA[m]'	CIT1; CIT2; CIT3	Citrate synthase
R59		'CIT[m] <--> ICIT[m]'	ACO1	Aconitate hydratase		R59		'CIT[m] <--> ICIT[m]'	ACO1	Aconitate hydratase
R60		'ICIT[m] + NAD[m] --> AKG[m] + NADH[m] + CO2'	IDH1; IDH2; IDP1; IDP2	Isocitrate dehydrogenase (NAD+)		R60		'ICIT[m] + NAD[m] --> AKG[m] + NADH[m] + CO2'	IDH1; IDH2; IDP1; IDP2	Isocitrate dehydrogenase (NAD+)
R61		'ICIT[m] + NADP[m] --> AKG[m] + NADPH[m] + CO2'	ICDH	Isocitrate dehydrogenase (NADP)		R61		'ICIT[m] + NADP[m] --> AKG[m] + NADPH[m] + CO2'	ICDH	Isocitrate dehydrogenase (NADP)
R62		'ACEADH[m] + NADH[m] --> ETOH[m] + NAD[m]'	ADH5	Alcohol dehydrogenase (ethanol)		R62		'ACEADH[m] + NADH[m] --> ETOH[m] + NAD[m]'	ADH5	Alcohol dehydrogenase (ethanol)
R63		'SUCC[m] + FAD[m] <--> FUM[m] + FADH[m]'	SUCD1; SDH1; SDH2; SDH4; SDH5; SDH6	Succinate dehydrogenase		R63		'SUCC[m] + FAD[m] <--> FUM[m] + FADH[m]'	SUCD1; SDH1; SDH2; SDH4; SDH5; SDH6	Succinate dehydrogenase
R64		'FUM[m] <--> MAL[m]'	FUM1; FUM2; OSM1; OSM2	Fumarase, mitochondrial		R64		'FUM[m] <--> MAL[m]'	FUM1; FUM2; OSM1; OSM2	Fumarase, mitochondrial
R65		'MAL[m] + NAD[m] <--> OA[m] + NADH[m]'	MDH1; MDH2; MDHM	Malate dehydrogenase		R65		'MAL[m] + NAD[m] <--> OA[m] + NADH[m]'	MDH1; MDH2; MDHM	Malate dehydrogenase
R66		'MAL[m] + NADP[m] --> PYR[m] + NADPH[m] + CO2'	MAE2	Malic enzyme (NADP)		R66		'MAL[m] + NADP[m] --> PYR[m] + NADPH[m] + CO2'	MAE2	Malic enzyme (NADP)
R67		'MAL[m] + NAD[m] --> PYR[m] + NADH[m] + CO2'	MAE1	Malic enzyme (NADP)		R67		'MAL[m] + NAD[m] --> PYR[m] + NADH[m] + CO2'	MAE1	Malic enzyme (NADP)
R68		'ACEADH[m] + NAD[m] --> AC[m] + NADH[m]'	ALD2	Aldehyde dehydrogenase (acetylaldehyde, NAD)		R68		'ACEADH[m] + NAD[m] --> AC[m] + NADH[m]'	ALD2	Aldehyde dehydrogenase (acetylaldehyde, NAD)
R69		'ACEADH[m] + NADP[m] --> AC[m] + NADPH[m]'	ALD2	Aldehyde dehydrogenase (acetylaldehyde, NAD)		R69		'ACEADH[m] + NADP[m] --> AC[m] + NADPH[m]'	ALD2	Aldehyde dehydrogenase (acetylaldehyde, NAD)
R70		'CIT + MAL[m] <--> CIT[m] + MAL'	CITt	Citrate mitochondrial transport	Cytosol-Mitochondrial transporters	R70		'CIT + MAL[m] <--> CIT[m] + MAL'	CITt	Citrate mitochondrial transport	Cytosol-Mitochondrial transporters
R71		'MAL <--> MAL[m]'	MALt	Malate mitochondrial transport		R71		'MAL <--> MAL[m]'	MALt	Malate mitochondrial transport
R72		'CIT + ICIT[m] <--> CIT[m] + ICIT'	CITt	Citrate mitochondrial transport		R72		'CIT + ICIT[m] <--> CIT[m] + ICIT'	CITt	Citrate mitochondrial transport
R73		'AC[m] <--> AC'	ACEt	Acetate mitochondrial transport		R73		'AC[m] <--> AC'	ACEt	Acetate mitochondrial transport
R74		'ADP + ATP[m] --> ADP[m] + ATP'	ATPtm	ADP/ATP mitochondrial transport		R74		'ADP + ATP[m] --> ADP[m] + ATP'	ATPtm	ADP/ATP mitochondrial transport
R75		'PYR <--> PYR[m]'	PYRt	Pyruvate mitochondrial transport via proton symport		R75		'PYR <--> PYR[m]'	PYRt	Pyruvate mitochondrial transport via proton symport
R76		'ETOH <--> ETOH[m]'	ETHt	Ethanol transport to mitochondria		R76		'ETOH <--> ETOH[m]'	ETHt	Ethanol transport to mitochondria
R77		'FUM[m] + SUCC --> SUCC[m] + FUM'	SUCFUMt	Succinate-fumarate transport		R77		'FUM[m] + SUCC --> SUCC[m] + FUM'	SUCFUMt	Succinate-fumarate transport
R78		'SUCC --> SUCC[m]'	SUCt	Succinate mitochondrial transport		R78		'SUCC --> SUCC[m]'	SUCt	Succinate mitochondrial transport
R79		'OA <--> OA[m]'	OAAt	Oxaloacetate transport		R79		'OA <--> OA[m]'	OAAt	Oxaloacetate transport
R80		'NADH + NAD[m] --> NAD + NADH[m]'	NADt	NAD-NADH mitochondrial transport		R80		'NADH + NAD[m] --> NAD + NADH[m]'	NADt	NAD-NADH mitochondrial transport
R81		'5629 G6P + 603 G3P + 426 R5P + 116 E4P + 384 PEP + 1511 PYR + 130 ACCOA[m] + 1041 ACCOA + 1046 AKG + 961 OA + 1095 NAD + 411 NAD[m] + 6070 NADPH + 1484 NADPH[m] + 35315 ATP + 5556 NH3 --> 1000 BIO + 268 CO2 + 130 COA[m] + 1041 COA + 1095 NADH + 411 NADH[m] + 6070 NADP + 1484 NADP[m] + 35315 ADP'		Biomass synthesis	Biosynthesis	R81		'5629 G6P + 603 G3P + 426 R5P + 116 E4P + 384 PEP + 1511 PYR + 130 ACCOA[m] + 1041 ACCOA + 1046 AKG + 961 OA + 1095 NAD + 411 NAD[m] + 6070 NADPH + 1484 NADPH[m] + 35315 ATP + 5556 NH3 --> 1000 BIO + 268 CO2 + 130 COA[m] + 1041 COA + 1095 NADH + 411 NADH[m] + 6070 NADP + 1484 NADP[m] + 35315 ADP'		Biomass synthesis	Biosynthesis
R82		'E4P + PEP --> DAHP'		3-deoxy-7-Phosphoheptulonate synthase (EC 2.5.1.54)		R82		'E4P + PEP --> DAHP'		3-deoxy-7-Phosphoheptulonate synthase (EC 2.5.1.54)
R83		'DAHP --> DHQ'		3-Dehydroquinate synthase (EC 4.2.3.4)		R83		'DAHP --> DHQ'		3-Dehydroquinate synthase (EC 4.2.3.4)
R84		'DHQ --> DHS'		3-Dehydroquinate dehydratase (EC 4.2.1.10)		R84		'DHQ --> DHS'		3-Dehydroquinate dehydratase (EC 4.2.1.10)
R85		'DHS + NADPH --> SHIKI + NADP'		Shikimate dehydrogenase (EC 1.1.1.25)		R85		'DHS + NADPH --> SHIKI + NADP'		Shikimate dehydrogenase (EC 1.1.1.25)
	};					R86		'SHIKI + ATP --> SHIKI-3P + ADP'		Shikimate kinase (EC 2.7.1.71)
	mnet = CalculateFluxModes(ReactionFormulas,CreateFluxModeOpts('parse-only',true));					R87		'SHIKI-3P + PEP --> Carboxyvinyl-SHIKI-3P'		5-Enolpyruvylshikimate-3-phosphate synthetase (EC 2.5.1.19)
						R88		'Carboxyvinyl-SHIKI-3P --> CHOR'		Chorismate synthase (EC 4.2.3.5)
						R89		'CHOR --> Prephenate'		Chorismate mutase (EC 5.4.99.5)
						R90		'Prephenate --> Phenylpyruvate + CO2'		Prephenate dehydratase (EC 4.2.1.51)
						R91		'Phenylpyruvate --> Phenylacetaldehyde + CO2'		Phenylpyruvate decarboxylase (EC 4.1.1.43)
						R92		'Phenylacetaldehyde + NADH --> PEA + NAD'		aryl-Alcohol dehydrogenase (EC 1.1.1.90)
							};
							mnet = CalculateFluxModes(ReactionFormulas,CreateFluxModeOpts('parse-only',true));

## Sheet: Scerevisiae
	SHIKI from GLC via DHS				ccMA from GLC via DHS				pHBA from GLC via CHOR				pABA from GLC via CHOR				pABA from GLY + ETOH via CHOR				PEA from GLC via CHOR				4-Coumarate from GLC via TYR				Resveratrol from GLC + ETOH via 4-Coumarate				Styrene from GLC via trans-Cinnamate				Reticuline from GLC via tyrosinase (glycine cleavage)				Reticuline from GLC via 3-monooxygenase (glycine cleavage)
Abbreviation		Reaction	Function / Enzyme	Abbreviation		Reaction	Function / Enzyme	Abbreviation		Reaction	Function / Enzyme	Abbreviation		Reaction	Function / Enzyme	Abbreviation		Reaction	Function / Enzyme	Abbreviation		Reaction	Function / Enzyme	Abbreviation		Reaction	Function / Enzyme	Abbreviation		Reaction	Function / Enzyme	Abbreviation		Reaction	Function / Enzyme	Abbreviation		Reaction	Function / Enzyme	Abbreviation		Reaction	Function / Enzyme
R1	ReactionFormulas = {	'--> Glucose[e]'	Glucose into the system	R1	ReactionFormulas = {	'--> Glucose[e]'	Glucose into the system	R1	ReactionFormulas = {	'--> Glucose[e]'	Glucose into the system	R1	ReactionFormulas = {	'--> Glucose[e]'	Glucose into the system	R1	ReactionFormulas = {	'--> Glycerol'	Glycerol feed	R1	ReactionFormulas = {	'--> Glucose[e]'	Glucose into the system	R1	ReactionFormulas = {	'--> Glucose[e]'	Glucose into the system	R1	ReactionFormulas = {	'--> Glucose[e]'	Glucose feed	R1	ReactionFormulas = {	'--> Glucose[e]'	Glucose into the system	R1	ReactionFormulas = {	'--> Glucose[e]'	Glucose into the system	R1	ReactionFormulas = {	'--> Glucose[e]'	Glucose into the system
R2		'Product[e] -->'	Product out of the system	R2		'Product[e] -->'	Product out of the system	R2		'Product[e] -->'	Product out of the system	R2		'Product[e] -->'	Product out of the system	R2		'--> Ethanol'	Ethanol feed	R2		'Product[e] -->'	Product out of the system	R2		'Product[e] -->'	Product out of the system	R2		'--> Ethanol[e]'	Ethanol feed	R2		'Product[e] -->'	Product out of the system	R2		'Product[e] -->'	Product out of the system	R2		'Product[e] -->'	Product out of the system
R3		'Biomass[e] -->'	Biomass out of the system	R3		'Biomass[e] -->'	Biomass out of the system	R3		'Biomass[e] -->'	Biomass out of the system	R3		'Biomass[e] -->'	Biomass out of the system	R3		'Product[e] -->'	Product out of the system	R3		'Biomass[e] -->'	Biomass out of the system	R3		'Biomass[e] -->'	Biomass out of the system	R3		'Product[e] -->'	Product out of the system	R3		'Biomass[e] -->'	Biomass out of the system	R3		'Biomass[e] -->'	Biomass out of the system	R3		'Biomass[e] -->'	Biomass out of the system
R4		'CO2[e] -->'	Carbondioxide out of the system	R4		'CO2[e] -->'	Carbondioxide out of the system	R4		'CO2[e] -->'	Carbondioxide out of the system	R4		'CO2[e] -->'	Carbondioxide out of the system	R4		'Biomass[e] -->'	Biomass out of the system	R4		'CO2[e] -->'	Carbondioxide out of the system	R4		'CO2[e] -->'	Carbondioxide out of the system	R4		'Biomass[e] -->'	Biomass out of the system	R4		'CO2[e] -->'	Carbondioxide out of the system	R4		'CO2[e] -->'	Carbondioxide out of the system	R4		'CO2[e] -->'	Carbondioxide out of the system
R5		'Ethanol[e] -->'	Ethanol out of the system	R5		'Ethanol[e] -->'	Ethanol out of the system	R5		'Ethanol[e] -->'	Ethanol out of the system	R5		'Ethanol[e] -->'	Ethanol out of the system	R5		'CO2[e] -->'	Carbondioxide out of the system	R5		'Ethanol[e] -->'	Ethanol out of the system	R5		'Ethanol[e] -->'	Ethanol out of the system	R5		'CO2[e] -->'	Carbondioxide out of the system	R5		'Ethanol[e] -->'	Ethanol out of the system	R5		'Ethanol[e] -->'	Ethanol out of the system	R5		'Ethanol[e] -->'	Ethanol out of the system
R6		'Glycerol[e] -->'	Glycerol out of the system	R6		'Glycerol[e] -->'	Glycerol out of the system	R6		'Glycerol[e] -->'	Glycerol out of the system	R6		'Glycerol[e] -->'	Glycerol out of the system	R6		'Ethanol[e] -->'	Ethanol out of the system	R6		'Glycerol[e] -->'	Glycerol out of the system	R6		'Glycerol[e] -->'	Glycerol out of the system	R6		'Glycerol[e] -->'	Glycerol out of the system	R6		'Glycerol[e] -->'	Glycerol out of the system	R6		'Glycerol[e] -->'	Glycerol out of the system	R6		'Glycerol[e] -->'	Glycerol out of the system
R7		'Acetate[e] -->'	Acetate out of the system	R7		'Acetate[e] -->'	Acetate out of the system	R7		'Acetate[e] -->'	Acetate out of the system	R7		'Acetate[e] -->'	Acetate out of the system	R7		'Glycerol[e] -->'	Glycerol out of the system	R7		'Acetate[e] -->'	Acetate out of the system	R7		'Acetate[e] -->'	Acetate out of the system	R7		'Acetate[e] -->'	Acetate out of the system	R7		'Acetate[e] -->'	Acetate out of the system	R7		'Acetate[e] -->'	Acetate out of the system	R7		'Acetate[e] -->'	Acetate out of the system
R8		'--> P[e]'	Phosphate into the system	R8		'--> P[e]'	Phosphate into the system	R8		'--> P[e]'	Phosphate into the system	R8		'--> P[e]'	Phosphate into the system	R8		'Acetate[e] -->'	Acetate out of the system	R8		'--> P[e]'	Phosphate into the system	R8		'--> P[e]'	Phosphate into the system	R8		'--> P[e]'	Phosphate into the system	R8		'--> P[e]'	Phosphate into the system	R8		'--> P[e]'	Phosphate into the system	R8		'--> P[e]'	Phosphate into the system
R9		'--> O2[e]'	Oxygen into the system	R9		'--> O2[e]'	Oxygen into the system	R9		'--> O2[e]'	Oxygen into the system	R9		'--> O2[e]'	Oxygen into the system	R9		'--> P[e]'	Phosphate into the system	R9		'--> O2[e]'	Oxygen into the system	R9		'--> O2[e]'	Oxygen into the system	R9		'--> O2[e]'	Oxygen into the system	R9		'--> O2[e]'	Oxygen into the system	R9		'--> O2[e]'	Oxygen into the system	R9		'--> O2[e]'	Oxygen into the system
R10		'--> NH3[e]'	Ammonia into the system	R10		'--> NH3[e]'	Ammonia into the system	R10		'--> NH3[e]'	Ammonia into the system	R10		'--> NH3[e]'	Ammonia into the system	R10		'--> O2[e]'	Oxygen into the system	R10		'--> NH3[e]'	Ammonia into the system	R10		'--> NH3[e]'	Ammonia into the system	R10		'--> NH3[e]'	Ammonia into the system	R10		'--> NH3[e]'	Ammonia into the system	R10		'--> NH3[e]'	Ammonia into the system	R10		'--> NH3[e]'	Ammonia into the system
R11		'CO2 --> CO2[e]'	Carbondioxide export by diffusion	R11		'CO2 --> CO2[e]'	Carbondioxide export by diffusion	R11		'CO2 --> CO2[e]'	Carbondioxide export by diffusion	R11		'CO2 --> CO2[e]'	Carbondioxide export by diffusion	R11		'--> NH3[e]'	Ammonia into the system	R11		'CO2 --> CO2[e]'	Carbondioxide export by diffusion	R11		'CO2 --> CO2[e]'	Carbondioxide export by diffusion	R11		'CO2 --> CO2[e]'	Carbondioxide export by diffusion	R11		'CO2 --> CO2[e]'	Carbondioxide export by diffusion	R11		'CO2 --> CO2[e]'	Carbondioxide export by diffusion	R11		'CO2 --> CO2[e]'	Carbondioxide export by diffusion
R12		'Acetate + H[c] + ATP[c] --> Acetate[e] + H[e] + ADP[c] + P[c]'	Acetate export by ABC transporter (PDR12)	R12		'Acetate + H[c] + ATP[c] --> Acetate[e] + H[e] + ADP[c] + P[c]'	Acetate export by ABC transporter (PDR12)	R12		'Acetate + H[c] + ATP[c] --> Acetate[e] + H[e] + ADP[c] + P[c]'	Acetate export by ABC transporter (PDR12)	R12		'Acetate + H[c] + ATP[c] --> Acetate[e] + H[e] + ADP[c] + P[c]'	Acetate export by ABC transporter (PDR12)	R12		'CO2 --> CO2[e]'	Carbondioxide export by diffusion	R12		'Acetate + H[c] + ATP[c] --> Acetate[e] + H[e] + ADP[c] + P[c]'	Acetate export by ABC transporter (PDR12)	R12		'Acetate + H[c] + ATP[c] --> Acetate[e] + H[e] + ADP[c] + P[c]'	Acetate export by ABC transporter (PDR12)	R12		'Acetate + H[c] + ATP[c] --> Acetate[e] + H[e] + ADP[c] + P[c]'	Acetate export by ABC transporter (PDR12)	R12		'Acetate + H[c] + ATP[c] --> Acetate[e] + H[e] + ADP[c] + P[c]'	Acetate export by ABC transporter (PDR12)	R12		'Acetate + H[c] + ATP[c] --> Acetate[e] + H[e] + ADP[c] + P[c]'	Acetate export by ABC transporter (PDR12)	R12		'Acetate + H[c] + ATP[c] --> Acetate[e] + H[e] + ADP[c] + P[c]'	Acetate export by ABC transporter (PDR12)
R13		'Ethanol --> Ethanol[e]'	Ethanol export by diffusion	R13		'Ethanol --> Ethanol[e]'	Ethanol export by diffusion	R13		'Ethanol --> Ethanol[e]'	Ethanol export by diffusion	R13		'Ethanol --> Ethanol[e]'	Ethanol export by diffusion	R13		'Acetate + H[c] + ATP[c] --> Acetate[e] + H[e] + ADP[c] + P[c]'	Acetate export by ABC transporter (PDR12)	R13		'Ethanol --> Ethanol[e]'	Ethanol export by diffusion	R13		'Ethanol --> Ethanol[e]'	Ethanol export by diffusion	R13		'Glycerol --> Glycerol[e]'	Glycerol export by diffusion	R13		'Ethanol --> Ethanol[e]'	Ethanol export by diffusion	R13		'Ethanol --> Ethanol[e]'	Ethanol export by diffusion	R13		'Ethanol --> Ethanol[e]'	Ethanol export by diffusion
R14		'Glycerol --> Glycerol[e]'	Glycerol export by diffusion	R14		'Glycerol --> Glycerol[e]'	Glycerol export by diffusion	R14		'Glycerol --> Glycerol[e]'	Glycerol export by diffusion	R14		'Glycerol --> Glycerol[e]'	Glycerol export by diffusion	R14		'pABA[c] + 1 H[c] + 1 ATP[c] --> Product[e] + 1 H[e] + 1 ADP[c] + 1 P[c]'	Product export by ABC transporter	R14		'Glycerol --> Glycerol[e]'	Glycerol export by diffusion	R14		'Glycerol --> Glycerol[e]'	Glycerol export by diffusion	R14		'Resveratrol[c] --> Product[e]'	Product export by diffusion	R14		'Glycerol --> Glycerol[e]'	Glycerol export by diffusion	R14		'Glycerol --> Glycerol[e]'	Glycerol export by diffusion	R14		'Glycerol --> Glycerol[e]'	Glycerol export by diffusion
R15		'SHIKI[c] + 1 H[c] + 1 ATP[c] --> Product[e] + 1 H[e] + 1 ADP[c] + 1 P[c]'	Product export by ABC transporter	R15		'Muconate[c] + 2 H[c] + 1 ATP[c] --> Product[e] + 2 H[e] + 1 ADP[c] + 1 P[c]'	Product export by ABC transporter	R15		'4-Hydroxybenzoate[c] + 1 H[c] + 1 ATP[c] --> Product[e] + 1 H[e] + 1 ADP[c] + 1 P[c]'	Product export by ABC transporter	R15		'pABA[c] + 1 H[c] + 1 ATP[c] --> Product[e] + 1 H[e] + 1 ADP[c] + 1 P[c]'	Product export by ABC transporter	R15		'H[e] --> H[c]'	Proton balancing	R15		'Phenylethanol[c] --> Product[e]'	Product export by diffusion	R15		'p-Coumarate[c] + 1 H[c] + 1 ATP[c] --> Product[e] + 1 H[e] + 1 ADP[c] + 1 P[c]'	Product export by ABC transporter	R15		'H[e] --> H[c]'	Proton balancing	R15		'Styrene[c] --> Product[e]'	Product export by diffusion	R15		'Reticuline[c] --> Product[e]'	Product export by diffusion	R15		'Reticuline[c] --> Product[e]'	Product export by diffusion
R16		'H[e] --> H[c]'	Proton balancing	R16		'H[e] --> H[c]'	Proton balancing	R16		'H[e] --> H[c]'	Proton balancing	R16		'H[e] --> H[c]'	Proton balancing	R16		'O2[e] --> O2'	Oxygen import by diffusion	R16		'H[e] --> H[c]'	Proton balancing	R16		'H[e] --> H[c]'	Proton balancing	R16		'O2[e] --> O2'	Oxygen import by diffusion	R16		'H[e] --> H[c]'	Proton balancing	R16		'H[e] --> H[c]'	Proton balancing	R16		'H[e] --> H[c]'	Proton balancing
R17		'O2[e] --> O2'	Oxygen import by diffusion	R17		'O2[e] --> O2'	Oxygen import by diffusion	R17		'O2[e] --> O2'	Oxygen import by diffusion	R17		'O2[e] --> O2'	Oxygen import by diffusion	R17		'NH3[e] --> NH3'	Ammonia import by diffusion	R17		'O2[e] --> O2'	Oxygen import by diffusion	R17		'O2[e] --> O2'	Oxygen import by diffusion	R17		'NH3[e] --> NH3'	Ammonia import by diffusion	R17		'O2[e] --> O2'	Oxygen import by diffusion	R17		'O2[e] --> O2'	Oxygen import by diffusion	R17		'O2[e] --> O2'	Oxygen import by diffusion
R18		'NH3[e] --> NH3'	Ammonia import by diffusion	R18		'NH3[e] --> NH3'	Ammonia import by diffusion	R18		'NH3[e] --> NH3'	Ammonia import by diffusion	R18		'NH3[e] --> NH3'	Ammonia import by diffusion	R18		'P[e] + 2 H[e] + ATP[c] --> 2 P[c] + 2 H[c] + ADP[c]'	Phosphate-transporting ATPase (EC 3.6.3.27)	R18		'NH3[e] --> NH3'	Ammonia import by diffusion	R18		'NH3[e] --> NH3'	Ammonia import by diffusion	R18		'P[e] + 2 H[e] + ATP[c] --> 2 P[c] + 2 H[c] + ADP[c]'	Phosphate-transporting ATPase (EC 3.6.3.27)	R18		'NH3[e] --> NH3'	Ammonia import by diffusion	R18		'NH3[e] --> NH3'	Ammonia import by diffusion	R18		'NH3[e] --> NH3'	Ammonia import by diffusion
R19		'P[e] + 2 H[e] + ATP[c] --> 2 P[c] + 2 H[c] + ADP[c]'	Phosphate-transporting ATPase (EC 3.6.3.27)	R19		'P[e] + 2 H[e] + ATP[c] --> 2 P[c] + 2 H[c] + ADP[c]'	Phosphate-transporting ATPase (EC 3.6.3.27)	R19		'P[e] + 2 H[e] + ATP[c] --> 2 P[c] + 2 H[c] + ADP[c]'	Phosphate-transporting ATPase (EC 3.6.3.27)	R19		'P[e] + 2 H[e] + ATP[c] --> 2 P[c] + 2 H[c] + ADP[c]'	Phosphate-transporting ATPase (EC 3.6.3.27)	R19		'Glycerol + ATP[c] --> GLY-3P[c] + ADP[c]'	Glycerol kinase (EC 2.7.1.30)	R19		'P[e] + 2 H[e] + ATP[c] --> 2 P[c] + 2 H[c] + ADP[c]'	Phosphate-transporting ATPase (EC 3.6.3.27)	R19		'P[e] + 2 H[e] + ATP[c] --> 2 P[c] + 2 H[c] + ADP[c]'	Phosphate-transporting ATPase (EC 3.6.3.27)	R19		'Glucose[e] + ATP[c] --> G6P[c] + ADP[c]'	Glucokinase (EC 2.7.1.2)	R19		'P[e] + 2 H[e] + ATP[c] --> 2 P[c] + 2 H[c] + ADP[c]'	Phosphate-transporting ATPase (EC 3.6.3.27)	R19		'P[e] + 2 H[e] + ATP[c] --> 2 P[c] + 2 H[c] + ADP[c]'	Phosphate-transporting ATPase (EC 3.6.3.27)	R19		'P[e] + 2 H[e] + ATP[c] --> 2 P[c] + 2 H[c] + ADP[c]'	Phosphate-transporting ATPase (EC 3.6.3.27)
R20		'Glucose[e] + ATP[c] --> G6P[c] + ADP[c]'	Glucokinase (EC 2.7.1.2)	R20		'Glucose[e] + ATP[c] --> G6P[c] + ADP[c]'	Glucokinase (EC 2.7.1.2)	R20		'Glucose[e] + ATP[c] --> G6P[c] + ADP[c]'	Glucokinase (EC 2.7.1.2)	R20		'Glucose[e] + ATP[c] --> G6P[c] + ADP[c]'	Glucokinase (EC 2.7.1.2)	R20		'GLY-3P[c] + FAD[m] --> DHAP[c] + FADH2[m]'	Glycerol-3-phosphate dehydrogenase (EC 1.1.99.5)	R20		'Glucose[e] + ATP[c] --> G6P[c] + ADP[c]'	Glucokinase (EC 2.7.1.2)	R20		'Glucose[e] + ATP[c] --> G6P[c] + ADP[c]'	Glucokinase (EC 2.7.1.2)	R20		'Ethanol[e] + NAD[m] --> ACA + NADH[m]'	Alcohol dehydrogenase (EC 1.1.1.1)	R20		'Glucose[e] + ATP[c] --> G6P[c] + ADP[c]'	Glucokinase (EC 2.7.1.2)	R20		'Glucose[e] + ATP[c] --> G6P[c] + ADP[c]'	Glucokinase (EC 2.7.1.2)	R20		'Glucose[e] + ATP[c] --> G6P[c] + ADP[c]'	Glucokinase (EC 2.7.1.2)
R21		'G6P[c] <--> F6P[c]'	Glucose-6-phosphate isomerase (EC 5.3.1.9)	R21		'G6P[c] <--> F6P[c]'	Glucose-6-phosphate isomerase (EC 5.3.1.9)	R21		'G6P[c] <--> F6P[c]'	Glucose-6-phosphate isomerase (EC 5.3.1.9)	R21		'G6P[c] <--> F6P[c]'	Glucose-6-phosphate isomerase (EC 5.3.1.9)	R21		'Ethanol + NAD[m] --> ACA + NADH[m]'	Alcohol dehydrogenase (EC 1.1.1.1)	R21		'G6P[c] <--> F6P[c]'	Glucose-6-phosphate isomerase (EC 5.3.1.9)	R21		'G6P[c] <--> F6P[c]'	Glucose-6-phosphate isomerase (EC 5.3.1.9)	R21		'G6P[c] <--> F6P[c]'	Glucose-6-phosphate isomerase (EC 5.3.1.9)	R21		'G6P[c] <--> F6P[c]'	Glucose-6-phosphate isomerase (EC 5.3.1.9)	R21		'G6P[c] <--> F6P[c]'	Glucose-6-phosphate isomerase (EC 5.3.1.9)	R21		'G6P[c] <--> F6P[c]'	Glucose-6-phosphate isomerase (EC 5.3.1.9)
R22		'ATP[c] + F6P[c] --> ADP[c] + F-16-BP[c]'	Phosphofructokinase (EC 2.7.1.11)	R22		'ATP[c] + F6P[c] --> ADP[c] + F-16-BP[c]'	Phosphofructokinase (EC 2.7.1.11)	R22		'ATP[c] + F6P[c] --> ADP[c] + F-16-BP[c]'	Phosphofructokinase (EC 2.7.1.11)	R22		'ATP[c] + F6P[c] --> ADP[c] + F-16-BP[c]'	Phosphofructokinase (EC 2.7.1.11)	R22		'G6P[c] <--> F6P[c]'	Glucose-6-phosphate isomerase (EC 5.3.1.9)	R22		'ATP[c] + F6P[c] --> ADP[c] + F-16-BP[c]'	Phosphofructokinase (EC 2.7.1.11)	R22		'ATP[c] + F6P[c] --> ADP[c] + F-16-BP[c]'	Phosphofructokinase (EC 2.7.1.11)	R22		'ATP[c] + F6P[c] --> ADP[c] + F-16-BP[c]'	Phosphofructokinase (EC 2.7.1.11)	R22		'ATP[c] + F6P[c] --> ADP[c] + F-16-BP[c]'	Phosphofructokinase (EC 2.7.1.11)	R22		'ATP[c] + F6P[c] --> ADP[c] + F-16-BP[c]'	Phosphofructokinase (EC 2.7.1.11)	R22		'ATP[c] + F6P[c] --> ADP[c] + F-16-BP[c]'	Phosphofructokinase (EC 2.7.1.11)
R23		'F-16-BP[c] --> F6P[c] + P[c]'	Fructose 1,6-bisphosphatase (EC 3.1.3.11)	R23		'F-16-BP[c] --> F6P[c] + P[c]'	Fructose 1,6-bisphosphatase (EC 3.1.3.11)	R23		'F-16-BP[c] --> F6P[c] + P[c]'	Fructose 1,6-bisphosphatase (EC 3.1.3.11)	R23		'F-16-BP[c] --> F6P[c] + P[c]'	Fructose 1,6-bisphosphatase (EC 3.1.3.11)	R23		'ATP[c] + F6P[c] --> ADP[c] + F-16-BP[c]'	Phosphofructokinase (EC 2.7.1.11)	R23		'F-16-BP[c] --> F6P[c] + P[c]'	Fructose 1,6-bisphosphatase (EC 3.1.3.11)	R23		'F-16-BP[c] --> F6P[c] + P[c]'	Fructose 1,6-bisphosphatase (EC 3.1.3.11)	R23		'F-16-BP[c] --> F6P[c] + P[c]'	Fructose 1,6-bisphosphatase (EC 3.1.3.11)	R23		'F-16-BP[c] --> F6P[c] + P[c]'	Fructose 1,6-bisphosphatase (EC 3.1.3.11)	R23		'F-16-BP[c] --> F6P[c] + P[c]'	Fructose 1,6-bisphosphatase (EC 3.1.3.11)	R23		'F-16-BP[c] --> F6P[c] + P[c]'	Fructose 1,6-bisphosphatase (EC 3.1.3.11)
R24		'F-16-BP[c] <--> GA3P[c] + DHAP[c]'	Fructose 1,6-bisphosphate aldolase (EC 4.1.2.13)	R24		'F-16-BP[c] <--> GA3P[c] + DHAP[c]'	Fructose 1,6-bisphosphate aldolase (EC 4.1.2.13)	R24		'F-16-BP[c] <--> GA3P[c] + DHAP[c]'	Fructose 1,6-bisphosphate aldolase (EC 4.1.2.13)	R24		'F-16-BP[c] <--> GA3P[c] + DHAP[c]'	Fructose 1,6-bisphosphate aldolase (EC 4.1.2.13)	R24		'F-16-BP[c] --> F6P[c] + P[c]'	Fructose 1,6-bisphosphatase (EC 3.1.3.11)	R24		'F-16-BP[c] <--> GA3P[c] + DHAP[c]'	Fructose 1,6-bisphosphate aldolase (EC 4.1.2.13)	R24		'F-16-BP[c] <--> GA3P[c] + DHAP[c]'	Fructose 1,6-bisphosphate aldolase (EC 4.1.2.13)	R24		'F-16-BP[c] <--> GA3P[c] + DHAP[c]'	Fructose 1,6-bisphosphate aldolase (EC 4.1.2.13)	R24		'F-16-BP[c] <--> GA3P[c] + DHAP[c]'	Fructose 1,6-bisphosphate aldolase (EC 4.1.2.13)	R24		'F-16-BP[c] <--> GA3P[c] + DHAP[c]'	Fructose 1,6-bisphosphate aldolase (EC 4.1.2.13)	R24		'F-16-BP[c] <--> GA3P[c] + DHAP[c]'	Fructose 1,6-bisphosphate aldolase (EC 4.1.2.13)
R25		'DHAP[c] <--> GA3P[c]'	Triose-phosphate isomerase (EC 5.3.1.1)	R25		'DHAP[c] <--> GA3P[c]'	Triose-phosphate isomerase (EC 5.3.1.1)	R25		'DHAP[c] <--> GA3P[c]'	Triose-phosphate isomerase (EC 5.3.1.1)	R25		'DHAP[c] <--> GA3P[c]'	Triose-phosphate isomerase (EC 5.3.1.1)	R25		'F-16-BP[c] <--> GA3P[c] + DHAP[c]'	Fructose 1,6-bisphosphate aldolase (EC 4.1.2.13)	R25		'DHAP[c] <--> GA3P[c]'	Triose-phosphate isomerase (EC 5.3.1.1)	R25		'DHAP[c] <--> GA3P[c]'	Triose-phosphate isomerase (EC 5.3.1.1)	R25		'DHAP[c] <--> GA3P[c]'	Triose-phosphate isomerase (EC 5.3.1.1)	R25		'DHAP[c] <--> GA3P[c]'	Triose-phosphate isomerase (EC 5.3.1.1)	R25		'DHAP[c] <--> GA3P[c]'	Triose-phosphate isomerase (EC 5.3.1.1)	R25		'DHAP[c] <--> GA3P[c]'	Triose-phosphate isomerase (EC 5.3.1.1)
R26		'GA3P[c] + NAD[c] + P[c] <--> 13-PG[c] + NADH[c]'	Glyceraldehyde-3-phosphate dehydrogenase (EC 1.2.1.12)	R26		'GA3P[c] + NAD[c] + P[c] <--> 13-PG[c] + NADH[c]'	Glyceraldehyde-3-phosphate dehydrogenase (EC 1.2.1.12)	R26		'GA3P[c] + NAD[c] + P[c] <--> 13-PG[c] + NADH[c]'	Glyceraldehyde-3-phosphate dehydrogenase (EC 1.2.1.12)	R26		'GA3P[c] + NAD[c] + P[c] <--> 13-PG[c] + NADH[c]'	Glyceraldehyde-3-phosphate dehydrogenase (EC 1.2.1.12)	R26		'DHAP[c] <--> GA3P[c]'	Triose-phosphate isomerase (EC 5.3.1.1)	R26		'GA3P[c] + NAD[c] + P[c] <--> 13-PG[c] + NADH[c]'	Glyceraldehyde-3-phosphate dehydrogenase (EC 1.2.1.12)	R26		'GA3P[c] + NAD[c] + P[c] <--> 13-PG[c] + NADH[c]'	Glyceraldehyde-3-phosphate dehydrogenase (EC 1.2.1.12)	R26		'GA3P[c] + NAD[c] + P[c] <--> 13-PG[c] + NADH[c]'	Glyceraldehyde-3-phosphate dehydrogenase (EC 1.2.1.12)	R26		'GA3P[c] + NAD[c] + P[c] <--> 13-PG[c] + NADH[c]'	Glyceraldehyde-3-phosphate dehydrogenase (EC 1.2.1.12)	R26		'GA3P[c] + NAD[c] + P[c] <--> 13-PG[c] + NADH[c]'	Glyceraldehyde-3-phosphate dehydrogenase (EC 1.2.1.12)	R26		'GA3P[c] + NAD[c] + P[c] <--> 13-PG[c] + NADH[c]'	Glyceraldehyde-3-phosphate dehydrogenase (EC 1.2.1.12)
R27		'ADP[c] + 13-PG[c] <--> ATP[c] + 3-PG[c]'	Phosphoglycerate kinase (EC 2.7.2.3)	R27		'ADP[c] + 13-PG[c] <--> ATP[c] + 3-PG[c]'	Phosphoglycerate kinase (EC 2.7.2.3)	R27		'ADP[c] + 13-PG[c] <--> ATP[c] + 3-PG[c]'	Phosphoglycerate kinase (EC 2.7.2.3)	R27		'ADP[c] + 13-PG[c] <--> ATP[c] + 3-PG[c]'	Phosphoglycerate kinase (EC 2.7.2.3)	R27		'GA3P[c] + NAD[c] + P[c] <--> 13-PG[c] + NADH[c]'	Glyceraldehyde-3-phosphate dehydrogenase (EC 1.2.1.12)	R27		'ADP[c] + 13-PG[c] <--> ATP[c] + 3-PG[c]'	Phosphoglycerate kinase (EC 2.7.2.3)	R27		'ADP[c] + 13-PG[c] <--> ATP[c] + 3-PG[c]'	Phosphoglycerate kinase (EC 2.7.2.3)	R27		'ADP[c] + 13-PG[c] <--> ATP[c] + 3-PG[c]'	Phosphoglycerate kinase (EC 2.7.2.3)	R27		'ADP[c] + 13-PG[c] <--> ATP[c] + 3-PG[c]'	Phosphoglycerate kinase (EC 2.7.2.3)	R27		'ADP[c] + 13-PG[c] <--> ATP[c] + 3-PG[c]'	Phosphoglycerate kinase (EC 2.7.2.3)	R27		'ADP[c] + 13-PG[c] <--> ATP[c] + 3-PG[c]'	Phosphoglycerate kinase (EC 2.7.2.3)
R28		'3-PG[c] <--> 2-PG[c]'	Phosphoglycerate mutase (EC 5.4.2.1)	R28		'3-PG[c] <--> 2-PG[c]'	Phosphoglycerate mutase (EC 5.4.2.1)	R28		'3-PG[c] <--> 2-PG[c]'	Phosphoglycerate mutase (EC 5.4.2.1)	R28		'3-PG[c] <--> 2-PG[c]'	Phosphoglycerate mutase (EC 5.4.2.1)	R28		'ADP[c] + 13-PG[c] <--> ATP[c] + 3-PG[c]'	Phosphoglycerate kinase (EC 2.7.2.3)	R28		'3-PG[c] <--> 2-PG[c]'	Phosphoglycerate mutase (EC 5.4.2.1)	R28		'3-PG[c] <--> 2-PG[c]'	Phosphoglycerate mutase (EC 5.4.2.1)	R28		'3-PG[c] <--> 2-PG[c]'	Phosphoglycerate mutase (EC 5.4.2.1)	R28		'3-PG[c] <--> 2-PG[c]'	Phosphoglycerate mutase (EC 5.4.2.1)	R28		'3-PG[c] <--> 2-PG[c]'	Phosphoglycerate mutase (EC 5.4.2.1)	R28		'3-PG[c] <--> 2-PG[c]'	Phosphoglycerate mutase (EC 5.4.2.1)
R29		'2-PG[c] <--> PEP[c]'	Phosphopyruvate hydratase (EC 4.2.1.11)	R29		'2-PG[c] <--> PEP[c]'	Phosphopyruvate hydratase (EC 4.2.1.11)	R29		'2-PG[c] <--> PEP[c]'	Phosphopyruvate hydratase (EC 4.2.1.11)	R29		'2-PG[c] <--> PEP[c]'	Phosphopyruvate hydratase (EC 4.2.1.11)	R29		'3-PG[c] <--> 2-PG[c]'	Phosphoglycerate mutase (EC 5.4.2.1)	R29		'2-PG[c] <--> PEP[c]'	Phosphopyruvate hydratase (EC 4.2.1.11)	R29		'2-PG[c] <--> PEP[c]'	Phosphopyruvate hydratase (EC 4.2.1.11)	R29		'2-PG[c] <--> PEP[c]'	Phosphopyruvate hydratase (EC 4.2.1.11)	R29		'2-PG[c] <--> PEP[c]'	Phosphopyruvate hydratase (EC 4.2.1.11)	R29		'2-PG[c] <--> PEP[c]'	Phosphopyruvate hydratase (EC 4.2.1.11)	R29		'2-PG[c] <--> PEP[c]'	Phosphopyruvate hydratase (EC 4.2.1.11)
R30		'PEP[c] + ADP[c] --> PYR[c] + ATP[c]'	Pyruvate kinase (EC 2.7.1.40)	R30		'PEP[c] + ADP[c] --> PYR[c] + ATP[c]'	Pyruvate kinase (EC 2.7.1.40)	R30		'PEP[c] + ADP[c] --> PYR[c] + ATP[c]'	Pyruvate kinase (EC 2.7.1.40)	R30		'PEP[c] + ADP[c] --> PYR[c] + ATP[c]'	Pyruvate kinase (EC 2.7.1.40)	R30		'2-PG[c] <--> PEP[c]'	Phosphopyruvate hydratase (EC 4.2.1.11)	R30		'PEP[c] + ADP[c] --> PYR[c] + ATP[c]'	Pyruvate kinase (EC 2.7.1.40)	R30		'PEP[c] + ADP[c] --> PYR[c] + ATP[c]'	Pyruvate kinase (EC 2.7.1.40)	R30		'PEP[c] + ADP[c] --> PYR[c] + ATP[c]'	Pyruvate kinase (EC 2.7.1.40)	R30		'PEP[c] + ADP[c] --> PYR[c] + ATP[c]'	Pyruvate kinase (EC 2.7.1.40)	R30		'PEP[c] + ADP[c] --> PYR[c] + ATP[c]'	Pyruvate kinase (EC 2.7.1.40)	R30		'PEP[c] + ADP[c] --> PYR[c] + ATP[c]'	Pyruvate kinase (EC 2.7.1.40)
R31		'G6P[c] + NADP[c] --> GLC-LAC[c] + NADPH[c]'	Glucose-6-phosphate 1-dehydrogenase (EC 1.1.1.49)	R31		'G6P[c] + NADP[c] --> GLC-LAC[c] + NADPH[c]'	Glucose-6-phosphate 1-dehydrogenase (EC 1.1.1.49)	R31		'G6P[c] + NADP[c] --> GLC-LAC[c] + NADPH[c]'	Glucose-6-phosphate 1-dehydrogenase (EC 1.1.1.49)	R31		'G6P[c] + NADP[c] --> GLC-LAC[c] + NADPH[c]'	Glucose-6-phosphate 1-dehydrogenase (EC 1.1.1.49)	R31		'PEP[c] + ADP[c] --> PYR[c] + ATP[c]'	Pyruvate kinase (EC 2.7.1.40)	R31		'G6P[c] + NADP[c] --> GLC-LAC[c] + NADPH[c]'	Glucose-6-phosphate 1-dehydrogenase (EC 1.1.1.49)	R31		'G6P[c] + NADP[c] --> GLC-LAC[c] + NADPH[c]'	Glucose-6-phosphate 1-dehydrogenase (EC 1.1.1.49)	R31		'G6P[c] + NADP[c] --> GLC-LAC[c] + NADPH[c]'	Glucose-6-phosphate 1-dehydrogenase (EC 1.1.1.49)	R31		'G6P[c] + NADP[c] --> GLC-LAC[c] + NADPH[c]'	Glucose-6-phosphate 1-dehydrogenase (EC 1.1.1.49)	R31		'G6P[c] + NADP[c] --> GLC-LAC[c] + NADPH[c]'	Glucose-6-phosphate 1-dehydrogenase (EC 1.1.1.49)	R31		'G6P[c] + NADP[c] --> GLC-LAC[c] + NADPH[c]'	Glucose-6-phosphate 1-dehydrogenase (EC 1.1.1.49)
R32		'GLC-LAC[c] --> 6-P-Gluconate[c]'	6-Phosphogluconolactonase (EC 3.1.1.31)	R32		'GLC-LAC[c] --> 6-P-Gluconate[c]'	6-Phosphogluconolactonase (EC 3.1.1.31)	R32		'GLC-LAC[c] --> 6-P-Gluconate[c]'	6-Phosphogluconolactonase (EC 3.1.1.31)	R32		'GLC-LAC[c] --> 6-P-Gluconate[c]'	6-Phosphogluconolactonase (EC 3.1.1.31)	R32		'G6P[c] + NADP[c] --> GLC-LAC[c] + NADPH[c]'	Glucose-6-phosphate 1-dehydrogenase (EC 1.1.1.49)	R32		'GLC-LAC[c] --> 6-P-Gluconate[c]'	6-Phosphogluconolactonase (EC 3.1.1.31)	R32		'GLC-LAC[c] --> 6-P-Gluconate[c]'	6-Phosphogluconolactonase (EC 3.1.1.31)	R32		'GLC-LAC[c] --> 6-P-Gluconate[c]'	6-Phosphogluconolactonase (EC 3.1.1.31)	R32		'GLC-LAC[c] --> 6-P-Gluconate[c]'	6-Phosphogluconolactonase (EC 3.1.1.31)	R32		'GLC-LAC[c] --> 6-P-Gluconate[c]'	6-Phosphogluconolactonase (EC 3.1.1.31)	R32		'GLC-LAC[c] --> 6-P-Gluconate[c]'	6-Phosphogluconolactonase (EC 3.1.1.31)
R33		'6-P-Gluconate[c] + NADP[c] --> RIBU-5P[c] + CO2 + NADPH[c]'	Phosphogluconate dehydrogenase (EC 1.1.1.44)	R33		'6-P-Gluconate[c] + NADP[c] --> RIBU-5P[c] + CO2 + NADPH[c]'	Phosphogluconate dehydrogenase (EC 1.1.1.44)	R33		'6-P-Gluconate[c] + NADP[c] --> RIBU-5P[c] + CO2 + NADPH[c]'	Phosphogluconate dehydrogenase (EC 1.1.1.44)	R33		'6-P-Gluconate[c] + NADP[c] --> RIBU-5P[c] + CO2 + NADPH[c]'	Phosphogluconate dehydrogenase (EC 1.1.1.44)	R33		'GLC-LAC[c] --> 6-P-Gluconate[c]'	6-Phosphogluconolactonase (EC 3.1.1.31)	R33		'6-P-Gluconate[c] + NADP[c] --> RIBU-5P[c] + CO2 + NADPH[c]'	Phosphogluconate dehydrogenase (EC 1.1.1.44)	R33		'6-P-Gluconate[c] + NADP[c] --> RIBU-5P[c] + CO2 + NADPH[c]'	Phosphogluconate dehydrogenase (EC 1.1.1.44)	R33		'6-P-Gluconate[c] + NADP[c] --> RIBU-5P[c] + CO2 + NADPH[c]'	Phosphogluconate dehydrogenase (EC 1.1.1.44)	R33		'6-P-Gluconate[c] + NADP[c] --> RIBU-5P[c] + CO2 + NADPH[c]'	Phosphogluconate dehydrogenase (EC 1.1.1.44)	R33		'6-P-Gluconate[c] + NADP[c] --> RIBU-5P[c] + CO2 + NADPH[c]'	Phosphogluconate dehydrogenase (EC 1.1.1.44)	R33		'6-P-Gluconate[c] + NADP[c] --> RIBU-5P[c] + CO2 + NADPH[c]'	Phosphogluconate dehydrogenase (EC 1.1.1.44)
R34		'RIBU-5P[c] <--> XYL-5P[c]'	Ribulose-phosphate 3-epimerase (EC 5.1.3.1)	R34		'RIBU-5P[c] <--> XYL-5P[c]'	Ribulose-phosphate 3-epimerase (EC 5.1.3.1)	R34		'RIBU-5P[c] <--> XYL-5P[c]'	Ribulose-phosphate 3-epimerase (EC 5.1.3.1)	R34		'RIBU-5P[c] <--> XYL-5P[c]'	Ribulose-phosphate 3-epimerase (EC 5.1.3.1)	R34		'6-P-Gluconate[c] + NADP[c] --> RIBU-5P[c] + CO2 + NADPH[c]'	Phosphogluconate dehydrogenase (EC 1.1.1.44)	R34		'RIBU-5P[c] <--> XYL-5P[c]'	Ribulose-phosphate 3-epimerase (EC 5.1.3.1)	R34		'RIBU-5P[c] <--> XYL-5P[c]'	Ribulose-phosphate 3-epimerase (EC 5.1.3.1)	R34		'RIBU-5P[c] <--> XYL-5P[c]'	Ribulose-phosphate 3-epimerase (EC 5.1.3.1)	R34		'RIBU-5P[c] <--> XYL-5P[c]'	Ribulose-phosphate 3-epimerase (EC 5.1.3.1)	R34		'RIBU-5P[c] <--> XYL-5P[c]'	Ribulose-phosphate 3-epimerase (EC 5.1.3.1)	R34		'RIBU-5P[c] <--> XYL-5P[c]'	Ribulose-phosphate 3-epimerase (EC 5.1.3.1)
R35		'RIBU-5P[c] <--> RIBO-5P[c]'	Ribose-5-phosphate isomerase (EC 5.3.1.6)	R35		'RIBU-5P[c] <--> RIBO-5P[c]'	Ribose-5-phosphate isomerase (EC 5.3.1.6)	R35		'RIBU-5P[c] <--> RIBO-5P[c]'	Ribose-5-phosphate isomerase (EC 5.3.1.6)	R35		'RIBU-5P[c] <--> RIBO-5P[c]'	Ribose-5-phosphate isomerase (EC 5.3.1.6)	R35		'RIBU-5P[c] <--> XYL-5P[c]'	Ribulose-phosphate 3-epimerase (EC 5.1.3.1)	R35		'RIBU-5P[c] <--> RIBO-5P[c]'	Ribose-5-phosphate isomerase (EC 5.3.1.6)	R35		'RIBU-5P[c] <--> RIBO-5P[c]'	Ribose-5-phosphate isomerase (EC 5.3.1.6)	R35		'RIBU-5P[c] <--> RIBO-5P[c]'	Ribose-5-phosphate isomerase (EC 5.3.1.6)	R35		'RIBU-5P[c] <--> RIBO-5P[c]'	Ribose-5-phosphate isomerase (EC 5.3.1.6)	R35		'RIBU-5P[c] <--> RIBO-5P[c]'	Ribose-5-phosphate isomerase (EC 5.3.1.6)	R35		'RIBU-5P[c] <--> RIBO-5P[c]'	Ribose-5-phosphate isomerase (EC 5.3.1.6)
R36		'S7P[c] + GA3P[c] <--> RIBO-5P[c] + XYL-5P[c]'	Transketolase (EC 2.2.1.1)	R36		'S7P[c] + GA3P[c] <--> RIBO-5P[c] + XYL-5P[c]'	Transketolase (EC 2.2.1.1)	R36		'S7P[c] + GA3P[c] <--> RIBO-5P[c] + XYL-5P[c]'	Transketolase (EC 2.2.1.1)	R36		'S7P[c] + GA3P[c] <--> RIBO-5P[c] + XYL-5P[c]'	Transketolase (EC 2.2.1.1)	R36		'RIBU-5P[c] <--> RIBO-5P[c]'	Ribose-5-phosphate isomerase (EC 5.3.1.6)	R36		'S7P[c] + GA3P[c] <--> RIBO-5P[c] + XYL-5P[c]'	Transketolase (EC 2.2.1.1)	R36		'S7P[c] + GA3P[c] <--> RIBO-5P[c] + XYL-5P[c]'	Transketolase (EC 2.2.1.1)	R36		'S7P[c] + GA3P[c] <--> RIBO-5P[c] + XYL-5P[c]'	Transketolase (EC 2.2.1.1)	R36		'S7P[c] + GA3P[c] <--> RIBO-5P[c] + XYL-5P[c]'	Transketolase (EC 2.2.1.1)	R36		'S7P[c] + GA3P[c] <--> RIBO-5P[c] + XYL-5P[c]'	Transketolase (EC 2.2.1.1)	R36		'S7P[c] + GA3P[c] <--> RIBO-5P[c] + XYL-5P[c]'	Transketolase (EC 2.2.1.1)
R37		'S7P[c] + GA3P[c] <--> E-4P[c] + F6P[c]'	Transaldolase (EC 2.2.1.2)	R37		'S7P[c] + GA3P[c] <--> E-4P[c] + F6P[c]'	Transaldolase (EC 2.2.1.2)	R37		'S7P[c] + GA3P[c] <--> E-4P[c] + F6P[c]'	Transaldolase (EC 2.2.1.2)	R37		'S7P[c] + GA3P[c] <--> E-4P[c] + F6P[c]'	Transaldolase (EC 2.2.1.2)	R37		'S7P[c] + GA3P[c] <--> RIBO-5P[c] + XYL-5P[c]'	Transketolase (EC 2.2.1.1)	R37		'S7P[c] + GA3P[c] <--> E-4P[c] + F6P[c]'	Transaldolase (EC 2.2.1.2)	R37		'S7P[c] + GA3P[c] <--> E-4P[c] + F6P[c]'	Transaldolase (EC 2.2.1.2)	R37		'S7P[c] + GA3P[c] <--> E-4P[c] + F6P[c]'	Transaldolase (EC 2.2.1.2)	R37		'S7P[c] + GA3P[c] <--> E-4P[c] + F6P[c]'	Transaldolase (EC 2.2.1.2)	R37		'S7P[c] + GA3P[c] <--> E-4P[c] + F6P[c]'	Transaldolase (EC 2.2.1.2)	R37		'S7P[c] + GA3P[c] <--> E-4P[c] + F6P[c]'	Transaldolase (EC 2.2.1.2)
R38		'F6P[c] + GA3P[c] <--> E-4P[c] + XYL-5P[c]'	Transketolase (EC 2.2.1.1)	R38		'F6P[c] + GA3P[c] <--> E-4P[c] + XYL-5P[c]'	Transketolase (EC 2.2.1.1)	R38		'F6P[c] + GA3P[c] <--> E-4P[c] + XYL-5P[c]'	Transketolase (EC 2.2.1.1)	R38		'F6P[c] + GA3P[c] <--> E-4P[c] + XYL-5P[c]'	Transketolase (EC 2.2.1.1)	R38		'S7P[c] + GA3P[c] <--> E-4P[c] + F6P[c]'	Transaldolase (EC 2.2.1.2)	R38		'F6P[c] + GA3P[c] <--> E-4P[c] + XYL-5P[c]'	Transketolase (EC 2.2.1.1)	R38		'F6P[c] + GA3P[c] <--> E-4P[c] + XYL-5P[c]'	Transketolase (EC 2.2.1.1)	R38		'F6P[c] + GA3P[c] <--> E-4P[c] + XYL-5P[c]'	Transketolase (EC 2.2.1.1)	R38		'F6P[c] + GA3P[c] <--> E-4P[c] + XYL-5P[c]'	Transketolase (EC 2.2.1.1)	R38		'F6P[c] + GA3P[c] <--> E-4P[c] + XYL-5P[c]'	Transketolase (EC 2.2.1.1)	R38		'F6P[c] + GA3P[c] <--> E-4P[c] + XYL-5P[c]'	Transketolase (EC 2.2.1.1)
R39		'Acetate + ATP[c] + H-CoA[c] --> AC-CoA[c] + AMP[c] + PP[c]'	Acetyl-CoA synthetase / Acetate-CoA ligase (EC 6.2.1.1)	R39		'Acetate + ATP[c] + H-CoA[c] --> AC-CoA[c] + AMP[c] + PP[c]'	Acetyl-CoA synthetase / Acetate-CoA ligase (EC 6.2.1.1)	R39		'Acetate + ATP[c] + H-CoA[c] --> AC-CoA[c] + AMP[c] + PP[c]'	Acetyl-CoA synthetase / Acetate-CoA ligase (EC 6.2.1.1)	R39		'Acetate + ATP[c] + H-CoA[c] --> AC-CoA[c] + AMP[c] + PP[c]'	Acetyl-CoA synthetase / Acetate-CoA ligase (EC 6.2.1.1)	R39		'F6P[c] + GA3P[c] <--> E-4P[c] + XYL-5P[c]'	Transketolase (EC 2.2.1.1)	R39		'Acetate + ATP[c] + H-CoA[c] --> AC-CoA[c] + AMP[c] + PP[c]'	Acetyl-CoA synthetase / Acetate-CoA ligase (EC 6.2.1.1)	R39		'Acetate + ATP[c] + H-CoA[c] --> AC-CoA[c] + AMP[c] + PP[c]'	Acetyl-CoA synthetase / Acetate-CoA ligase (EC 6.2.1.1)	R39		'Acetate + ATP[c] + H-CoA[c] --> AC-CoA[c] + AMP[c] + PP[c]'	Acetyl-CoA synthetase / Acetate-CoA ligase (EC 6.2.1.1)	R39		'Acetate + ATP[c] + H-CoA[c] --> AC-CoA[c] + AMP[c] + PP[c]'	Acetyl-CoA synthetase / Acetate-CoA ligase (EC 6.2.1.1)	R39		'Acetate + ATP[c] + H-CoA[c] --> AC-CoA[c] + AMP[c] + PP[c]'	Acetyl-CoA synthetase / Acetate-CoA ligase (EC 6.2.1.1)	R39		'Acetate + ATP[c] + H-CoA[c] --> AC-CoA[c] + AMP[c] + PP[c]'	Acetyl-CoA synthetase / Acetate-CoA ligase (EC 6.2.1.1)
R40		'AC-CoA[c] + OAA[c] --> CIT[c] + H-CoA[c]'	Citrate synthase (EC 2.3.3.1)	R40		'AC-CoA[c] + OAA[c] --> CIT[c] + H-CoA[c]'	Citrate synthase (EC 2.3.3.1)	R40		'AC-CoA[c] + OAA[c] --> CIT[c] + H-CoA[c]'	Citrate synthase (EC 2.3.3.1)	R40		'AC-CoA[c] + OAA[c] --> CIT[c] + H-CoA[c]'	Citrate synthase (EC 2.3.3.1)	R40		'Acetate + ATP[c] + H-CoA[c] --> AC-CoA[c] + AMP[c] + PP[c]'	Acetyl-CoA synthetase / Acetate-CoA ligase (EC 6.2.1.1)	R40		'AC-CoA[c] + OAA[c] --> CIT[c] + H-CoA[c]'	Citrate synthase (EC 2.3.3.1)	R40		'AC-CoA[c] + OAA[c] --> CIT[c] + H-CoA[c]'	Citrate synthase (EC 2.3.3.1)	R40		'AC-CoA[c] + OAA[c] --> CIT[c] + H-CoA[c]'	Citrate synthase (EC 2.3.3.1)	R40		'AC-CoA[c] + OAA[c] --> CIT[c] + H-CoA[c]'	Citrate synthase (EC 2.3.3.1)	R40		'AC-CoA[c] + OAA[c] --> CIT[c] + H-CoA[c]'	Citrate synthase (EC 2.3.3.1)	R40		'AC-CoA[c] + OAA[c] --> CIT[c] + H-CoA[c]'	Citrate synthase (EC 2.3.3.1)
R41		'CIT[c] <--> ICI[c]'	Aconitase (EC 4.2.1.3)	R41		'CIT[c] <--> ICI[c]'	Aconitase (EC 4.2.1.3)	R41		'CIT[c] <--> ICI[c]'	Aconitase (EC 4.2.1.3)	R41		'CIT[c] <--> ICI[c]'	Aconitase (EC 4.2.1.3)	R41		'AC-CoA[c] + OAA[c] --> CIT[c] + H-CoA[c]'	Citrate synthase (EC 2.3.3.1)	R41		'CIT[c] <--> ICI[c]'	Aconitase (EC 4.2.1.3)	R41		'CIT[c] <--> ICI[c]'	Aconitase (EC 4.2.1.3)	R41		'CIT[c] <--> ICI[c]'	Aconitase (EC 4.2.1.3)	R41		'CIT[c] <--> ICI[c]'	Aconitase (EC 4.2.1.3)	R41		'CIT[c] <--> ICI[c]'	Aconitase (EC 4.2.1.3)	R41		'CIT[c] <--> ICI[c]'	Aconitase (EC 4.2.1.3)
R42		'ICI[c] + NADP[c] <--> 2-OXO[c] + CO2 + NADPH[c]'	Isocitrate dehydrogenase (NADP dependent) (EC 1.1.1.42)	R42		'ICI[c] + NADP[c] <--> 2-OXO[c] + CO2 + NADPH[c]'	Isocitrate dehydrogenase (NADP dependent) (EC 1.1.1.42)	R42		'ICI[c] + NADP[c] <--> 2-OXO[c] + CO2 + NADPH[c]'	Isocitrate dehydrogenase (NADP dependent) (EC 1.1.1.42)	R42		'ICI[c] + NADP[c] <--> 2-OXO[c] + CO2 + NADPH[c]'	Isocitrate dehydrogenase (NADP dependent) (EC 1.1.1.42)	R42		'CIT[c] <--> ICI[c]'	Aconitase (EC 4.2.1.3)	R42		'ICI[c] + NADP[c] <--> 2-OXO[c] + CO2 + NADPH[c]'	Isocitrate dehydrogenase (NADP dependent) (EC 1.1.1.42)	R42		'ICI[c] + NADP[c] <--> 2-OXO[c] + CO2 + NADPH[c]'	Isocitrate dehydrogenase (NADP dependent) (EC 1.1.1.42)	R42		'ICI[c] + NADP[c] <--> 2-OXO[c] + CO2 + NADPH[c]'	Isocitrate dehydrogenase (NADP dependent) (EC 1.1.1.42)	R42		'ICI[c] + NADP[c] <--> 2-OXO[c] + CO2 + NADPH[c]'	Isocitrate dehydrogenase (NADP dependent) (EC 1.1.1.42)	R42		'ICI[c] + NADP[c] <--> 2-OXO[c] + CO2 + NADPH[c]'	Isocitrate dehydrogenase (NADP dependent) (EC 1.1.1.42)	R42		'ICI[c] + NADP[c] <--> 2-OXO[c] + CO2 + NADPH[c]'	Isocitrate dehydrogenase (NADP dependent) (EC 1.1.1.42)
R43		'ICI[c] --> GLX[c] + SUCC[c]'	Isocitrat lyase (EC 4.1.3.1)	R43		'ICI[c] --> GLX[c] + SUCC[c]'	Isocitrat lyase (EC 4.1.3.1)	R43		'ICI[c] --> GLX[c] + SUCC[c]'	Isocitrat lyase (EC 4.1.3.1)	R43		'ICI[c] --> GLX[c] + SUCC[c]'	Isocitrat lyase (EC 4.1.3.1)	R43		'ICI[c] + NADP[c] <--> 2-OXO[c] + CO2 + NADPH[c]'	Isocitrate dehydrogenase (NADP dependent) (EC 1.1.1.42)	R43		'ICI[c] --> GLX[c] + SUCC[c]'	Isocitrat lyase (EC 4.1.3.1)	R43		'ICI[c] --> GLX[c] + SUCC[c]'	Isocitrat lyase (EC 4.1.3.1)	R43		'ICI[c] --> GLX[c] + SUCC[c]'	Isocitrat lyase (EC 4.1.3.1)	R43		'ICI[c] --> GLX[c] + SUCC[c]'	Isocitrat lyase (EC 4.1.3.1)	R43		'ICI[c] --> GLX[c] + SUCC[c]'	Isocitrat lyase (EC 4.1.3.1)	R43		'ICI[c] --> GLX[c] + SUCC[c]'	Isocitrat lyase (EC 4.1.3.1)
R44		'AC-CoA[c] + GLX[c] --> H-CoA[c] + MAL[c]'	Malate synthase (EC 4.1.3.2)	R44		'AC-CoA[c] + GLX[c] --> H-CoA[c] + MAL[c]'	Malate synthase (EC 4.1.3.2)	R44		'AC-CoA[c] + GLX[c] --> H-CoA[c] + MAL[c]'	Malate synthase (EC 4.1.3.2)	R44		'AC-CoA[c] + GLX[c] --> H-CoA[c] + MAL[c]'	Malate synthase (EC 4.1.3.2)	R44		'ICI[c] --> GLX[c] + SUCC[c]'	Isocitrat lyase (EC 4.1.3.1)	R44		'AC-CoA[c] + GLX[c] --> H-CoA[c] + MAL[c]'	Malate synthase (EC 4.1.3.2)	R44		'AC-CoA[c] + GLX[c] --> H-CoA[c] + MAL[c]'	Malate synthase (EC 4.1.3.2)	R44		'AC-CoA[c] + GLX[c] --> H-CoA[c] + MAL[c]'	Malate synthase (EC 4.1.3.2)	R44		'AC-CoA[c] + GLX[c] --> H-CoA[c] + MAL[c]'	Malate synthase (EC 4.1.3.2)	R44		'AC-CoA[c] + GLX[c] --> H-CoA[c] + MAL[c]'	Malate synthase (EC 4.1.3.2)	R44		'AC-CoA[c] + GLX[c] --> H-CoA[c] + MAL[c]'	Malate synthase (EC 4.1.3.2)
R45		'FUM[c] + NADH[c] --> SUCC[c] + NAD[c]'	Fumarate reductase (EC 1.3.1.6)	R45		'FUM[c] + NADH[c] --> SUCC[c] + NAD[c]'	Fumarate reductase (EC 1.3.1.6)	R45		'FUM[c] + NADH[c] --> SUCC[c] + NAD[c]'	Fumarate reductase (EC 1.3.1.6)	R45		'FUM[c] + NADH[c] --> SUCC[c] + NAD[c]'	Fumarate reductase (EC 1.3.1.6)	R45		'AC-CoA[c] + GLX[c] --> H-CoA[c] + MAL[c]'	Malate synthase (EC 4.1.3.2)	R45		'FUM[c] + NADH[c] --> SUCC[c] + NAD[c]'	Fumarate reductase (EC 1.3.1.6)	R45		'FUM[c] + NADH[c] --> SUCC[c] + NAD[c]'	Fumarate reductase (EC 1.3.1.6)	R45		'FUM[c] + NADH[c] --> SUCC[c] + NAD[c]'	Fumarate reductase (EC 1.3.1.6)	R45		'FUM[c] + NADH[c] --> SUCC[c] + NAD[c]'	Fumarate reductase (EC 1.3.1.6)	R45		'FUM[c] + NADH[c] --> SUCC[c] + NAD[c]'	Fumarate reductase (EC 1.3.1.6)	R45		'FUM[c] + NADH[c] --> SUCC[c] + NAD[c]'	Fumarate reductase (EC 1.3.1.6)
R46		'FUM[c] <--> MAL[c]'	Fumarat hydrolase (EC 4.2.1.2)	R46		'FUM[c] <--> MAL[c]'	Fumarat hydrolase (EC 4.2.1.2)	R46		'FUM[c] <--> MAL[c]'	Fumarat hydrolase (EC 4.2.1.2)	R46		'FUM[c] <--> MAL[c]'	Fumarat hydrolase (EC 4.2.1.2)	R46		'FUM[c] + NADH[c] --> SUCC[c] + NAD[c]'	Fumarate reductase (EC 1.3.1.6)	R46		'FUM[c] <--> MAL[c]'	Fumarat hydrolase (EC 4.2.1.2)	R46		'FUM[c] <--> MAL[c]'	Fumarat hydrolase (EC 4.2.1.2)	R46		'FUM[c] <--> MAL[c]'	Fumarat hydrolase (EC 4.2.1.2)	R46		'FUM[c] <--> MAL[c]'	Fumarat hydrolase (EC 4.2.1.2)	R46		'FUM[c] <--> MAL[c]'	Fumarat hydrolase (EC 4.2.1.2)	R46		'FUM[c] <--> MAL[c]'	Fumarat hydrolase (EC 4.2.1.2)
R47		'MAL[c] + NAD[c] <--> OAA[c] + NADH[c]'	Malate dehydrogenase (EC 1.1.1.37)	R47		'MAL[c] + NAD[c] <--> OAA[c] + NADH[c]'	Malate dehydrogenase (EC 1.1.1.37)	R47		'MAL[c] + NAD[c] <--> OAA[c] + NADH[c]'	Malate dehydrogenase (EC 1.1.1.37)	R47		'MAL[c] + NAD[c] <--> OAA[c] + NADH[c]'	Malate dehydrogenase (EC 1.1.1.37)	R47		'FUM[c] <--> MAL[c]'	Fumarat hydrolase (EC 4.2.1.2)	R47		'MAL[c] + NAD[c] <--> OAA[c] + NADH[c]'	Malate dehydrogenase (EC 1.1.1.37)	R47		'MAL[c] + NAD[c] <--> OAA[c] + NADH[c]'	Malate dehydrogenase (EC 1.1.1.37)	R47		'MAL[c] + NAD[c] <--> OAA[c] + NADH[c]'	Malate dehydrogenase (EC 1.1.1.37)	R47		'MAL[c] + NAD[c] <--> OAA[c] + NADH[c]'	Malate dehydrogenase (EC 1.1.1.37)	R47		'MAL[c] + NAD[c] <--> OAA[c] + NADH[c]'	Malate dehydrogenase (EC 1.1.1.37)	R47		'MAL[c] + NAD[c] <--> OAA[c] + NADH[c]'	Malate dehydrogenase (EC 1.1.1.37)
R48		'PYR[c] + CO2 + ATP[c] --> OAA[c] + ADP[c] + P[c]'	Pyruvate carboxylase (EC 6.4.1.1)	R48		'PYR[c] + CO2 + ATP[c] --> OAA[c] + ADP[c] + P[c]'	Pyruvate carboxylase (EC 6.4.1.1)	R48		'PYR[c] + CO2 + ATP[c] --> OAA[c] + ADP[c] + P[c]'	Pyruvate carboxylase (EC 6.4.1.1)	R48		'PYR[c] + CO2 + ATP[c] --> OAA[c] + ADP[c] + P[c]'	Pyruvate carboxylase (EC 6.4.1.1)	R48		'MAL[c] + NAD[c] <--> OAA[c] + NADH[c]'	Malate dehydrogenase (EC 1.1.1.37)	R48		'PYR[c] + CO2 + ATP[c] --> OAA[c] + ADP[c] + P[c]'	Pyruvate carboxylase (EC 6.4.1.1)	R48		'PYR[c] + CO2 + ATP[c] --> OAA[c] + ADP[c] + P[c]'	Pyruvate carboxylase (EC 6.4.1.1)	R48		'PYR[c] + CO2 + ATP[c] --> OAA[c] + ADP[c] + P[c]'	Pyruvate carboxylase (EC 6.4.1.1)	R48		'PYR[c] + CO2 + ATP[c] --> OAA[c] + ADP[c] + P[c]'	Pyruvate carboxylase (EC 6.4.1.1)	R48		'PYR[c] + CO2 + ATP[c] --> OAA[c] + ADP[c] + P[c]'	Pyruvate carboxylase (EC 6.4.1.1)	R48		'PYR[c] + CO2 + ATP[c] --> OAA[c] + ADP[c] + P[c]'	Pyruvate carboxylase (EC 6.4.1.1)
R49		'OAA[c] + ATP[c] --> PEP[c] + ADP[c] + CO2'	Phosphoenolpyruvate carboxykinase (EC 4.1.1.49)	R49		'OAA[c] + ATP[c] --> PEP[c] + ADP[c] + CO2'	Phosphoenolpyruvate carboxykinase (EC 4.1.1.49)	R49		'OAA[c] + ATP[c] --> PEP[c] + ADP[c] + CO2'	Phosphoenolpyruvate carboxykinase (EC 4.1.1.49)	R49		'OAA[c] + ATP[c] --> PEP[c] + ADP[c] + CO2'	Phosphoenolpyruvate carboxykinase (EC 4.1.1.49)	R49		'PYR[c] + CO2 + ATP[c] --> OAA[c] + ADP[c] + P[c]'	Pyruvate carboxylase (EC 6.4.1.1)	R49		'OAA[c] + ATP[c] --> PEP[c] + ADP[c] + CO2'	Phosphoenolpyruvate carboxykinase (EC 4.1.1.49)	R49		'OAA[c] + ATP[c] --> PEP[c] + ADP[c] + CO2'	Phosphoenolpyruvate carboxykinase (EC 4.1.1.49)	R49		'OAA[c] + ATP[c] --> PEP[c] + ADP[c] + CO2'	Phosphoenolpyruvate carboxykinase (EC 4.1.1.49)	R49		'OAA[c] + ATP[c] --> PEP[c] + ADP[c] + CO2'	Phosphoenolpyruvate carboxykinase (EC 4.1.1.49)	R49		'OAA[c] + ATP[c] --> PEP[c] + ADP[c] + CO2'	Phosphoenolpyruvate carboxykinase (EC 4.1.1.49)	R49		'OAA[c] + ATP[c] --> PEP[c] + ADP[c] + CO2'	Phosphoenolpyruvate carboxykinase (EC 4.1.1.49)
R50		'DHAP[c] + NADH[c] --> GLY-3P[c] + NAD[c]'	Glycerol-3-phosphate dehydrogenase (NAD dependent) (EC 1.1.1.8)	R50		'DHAP[c] + NADH[c] --> GLY-3P[c] + NAD[c]'	Glycerol-3-phosphate dehydrogenase (NAD dependent) (EC 1.1.1.8)	R50		'DHAP[c] + NADH[c] --> GLY-3P[c] + NAD[c]'	Glycerol-3-phosphate dehydrogenase (NAD dependent) (EC 1.1.1.8)	R50		'DHAP[c] + NADH[c] --> GLY-3P[c] + NAD[c]'	Glycerol-3-phosphate dehydrogenase (NAD dependent) (EC 1.1.1.8)	R50		'OAA[c] + ATP[c] --> PEP[c] + ADP[c] + CO2'	Phosphoenolpyruvate carboxykinase (EC 4.1.1.49)	R50		'DHAP[c] + NADH[c] --> GLY-3P[c] + NAD[c]'	Glycerol-3-phosphate dehydrogenase (NAD dependent) (EC 1.1.1.8)	R50		'DHAP[c] + NADH[c] --> GLY-3P[c] + NAD[c]'	Glycerol-3-phosphate dehydrogenase (NAD dependent) (EC 1.1.1.8)	R50		'DHAP[c] + NADH[c] --> GLY-3P[c] + NAD[c]'	Glycerol-3-phosphate dehydrogenase (NAD dependent) (EC 1.1.1.8)	R50		'DHAP[c] + NADH[c] --> GLY-3P[c] + NAD[c]'	Glycerol-3-phosphate dehydrogenase (NAD dependent) (EC 1.1.1.8)	R50		'DHAP[c] + NADH[c] --> GLY-3P[c] + NAD[c]'	Glycerol-3-phosphate dehydrogenase (NAD dependent) (EC 1.1.1.8)	R50		'DHAP[c] + NADH[c] --> GLY-3P[c] + NAD[c]'	Glycerol-3-phosphate dehydrogenase (NAD dependent) (EC 1.1.1.8)
R51		'GLY-3P[c] --> Glycerol + P[c]'	Glycerol-3-phosphatase (EC 3.1.3.-)	R51		'GLY-3P[c] --> Glycerol + P[c]'	Glycerol-3-phosphatase (EC 3.1.3.-)	R51		'GLY-3P[c] --> Glycerol + P[c]'	Glycerol-3-phosphatase (EC 3.1.3.-)	R51		'GLY-3P[c] --> Glycerol + P[c]'	Glycerol-3-phosphatase (EC 3.1.3.-)	R51		'DHAP[c] + NADH[c] --> GLY-3P[c] + NAD[c]'	Glycerol-3-phosphate dehydrogenase (NAD dependent) (EC 1.1.1.8)	R51		'GLY-3P[c] --> Glycerol + P[c]'	Glycerol-3-phosphatase (EC 3.1.3.-)	R51		'GLY-3P[c] --> Glycerol + P[c]'	Glycerol-3-phosphatase (EC 3.1.3.-)	R51		'GLY-3P[c] --> Glycerol + P[c]'	Glycerol-3-phosphatase (EC 3.1.3.-)	R51		'GLY-3P[c] --> Glycerol + P[c]'	Glycerol-3-phosphatase (EC 3.1.3.-)	R51		'GLY-3P[c] --> Glycerol + P[c]'	Glycerol-3-phosphatase (EC 3.1.3.-)	R51		'GLY-3P[c] --> Glycerol + P[c]'	Glycerol-3-phosphatase (EC 3.1.3.-)
R52		'PYR[c] --> ACA + CO2'	Pyruvate decarboxylase (EC 4.1.1.1)	R52		'PYR[c] --> ACA + CO2'	Pyruvate decarboxylase (EC 4.1.1.1)	R52		'PYR[c] --> ACA + CO2'	Pyruvate decarboxylase (EC 4.1.1.1)	R52		'PYR[c] --> ACA + CO2'	Pyruvate decarboxylase (EC 4.1.1.1)	R52		'GLY-3P[c] --> Glycerol + P[c]'	Glycerol-3-phosphatase (EC 3.1.3.-)	R52		'PYR[c] --> ACA + CO2'	Pyruvate decarboxylase (EC 4.1.1.1)	R52		'PYR[c] --> ACA + CO2'	Pyruvate decarboxylase (EC 4.1.1.1)	R52		'PYR[c] --> ACA + CO2'	Pyruvate decarboxylase (EC 4.1.1.1)	R52		'PYR[c] --> ACA + CO2'	Pyruvate decarboxylase (EC 4.1.1.1)	R52		'PYR[c] --> ACA + CO2'	Pyruvate decarboxylase (EC 4.1.1.1)	R52		'PYR[c] --> ACA + CO2'	Pyruvate decarboxylase (EC 4.1.1.1)
R53		'ACA + NADH[m] --> Ethanol + NAD[m]'	Alcohol dehydrogenase (EC 1.1.1.1)	R53		'ACA + NADH[m] --> Ethanol + NAD[m]'	Alcohol dehydrogenase (EC 1.1.1.1)	R53		'ACA + NADH[m] --> Ethanol + NAD[m]'	Alcohol dehydrogenase (EC 1.1.1.1)	R53		'ACA + NADH[m] --> Ethanol + NAD[m]'	Alcohol dehydrogenase (EC 1.1.1.1)	R53		'PYR[c] --> ACA + CO2'	Pyruvate decarboxylase (EC 4.1.1.1)	R53		'ACA + NADH[m] --> Ethanol + NAD[m]'	Alcohol dehydrogenase (EC 1.1.1.1)	R53		'ACA + NADH[m] --> Ethanol + NAD[m]'	Alcohol dehydrogenase (EC 1.1.1.1)	R53		'ACA + NADH[m] --> Ethanol + NAD[m]'	Alcohol dehydrogenase (EC 1.1.1.1)	R53		'ACA + NADH[m] --> Ethanol + NAD[m]'	Alcohol dehydrogenase (EC 1.1.1.1)	R53		'ACA + NADH[m] --> Ethanol + NAD[m]'	Alcohol dehydrogenase (EC 1.1.1.1)	R53		'ACA + NADH[m] --> Ethanol + NAD[m]'	Alcohol dehydrogenase (EC 1.1.1.1)
R54		'ACA + NADP[m] --> Acetate + NADPH[m]'	Aldehyde dehydrogenase (NADP dependent) (EC 1.2.1.4)	R54		'ACA + NADP[m] --> Acetate + NADPH[m]'	Aldehyde dehydrogenase (NADP dependent) (EC 1.2.1.4)	R54		'ACA + NADP[m] --> Acetate + NADPH[m]'	Aldehyde dehydrogenase (NADP dependent) (EC 1.2.1.4)	R54		'ACA + NADP[m] --> Acetate + NADPH[m]'	Aldehyde dehydrogenase (NADP dependent) (EC 1.2.1.4)	R54		'ACA + NADH[m] --> Ethanol + NAD[m]'	Alcohol dehydrogenase (EC 1.1.1.1)	R54		'ACA + NADP[m] --> Acetate + NADPH[m]'	Aldehyde dehydrogenase (NADP dependent) (EC 1.2.1.4)	R54		'ACA + NADP[m] --> Acetate + NADPH[m]'	Aldehyde dehydrogenase (NADP dependent) (EC 1.2.1.4)	R54		'ACA + NADP[m] --> Acetate + NADPH[m]'	Aldehyde dehydrogenase (NADP dependent) (EC 1.2.1.4)	R54		'ACA + NADP[m] --> Acetate + NADPH[m]'	Aldehyde dehydrogenase (NADP dependent) (EC 1.2.1.4)	R54		'ACA + NADP[m] --> Acetate + NADPH[m]'	Aldehyde dehydrogenase (NADP dependent) (EC 1.2.1.4)	R54		'ACA + NADP[m] --> Acetate + NADPH[m]'	Aldehyde dehydrogenase (NADP dependent) (EC 1.2.1.4)
R55		'ACA + NADP[c] --> Acetate + NADPH[c]'	Aldehyde dehydrogenase (NADP dependent) (EC 1.2.1.4)	R55		'ACA + NADP[c] --> Acetate + NADPH[c]'	Aldehyde dehydrogenase (NADP dependent) (EC 1.2.1.4)	R55		'ACA + NADP[c] --> Acetate + NADPH[c]'	Aldehyde dehydrogenase (NADP dependent) (EC 1.2.1.4)	R55		'ACA + NADP[c] --> Acetate + NADPH[c]'	Aldehyde dehydrogenase (NADP dependent) (EC 1.2.1.4)	R55		'ACA + NADP[m] --> Acetate + NADPH[m]'	Aldehyde dehydrogenase (NADP dependent) (EC 1.2.1.4)	R55		'ACA + NADP[c] --> Acetate + NADPH[c]'	Aldehyde dehydrogenase (NADP dependent) (EC 1.2.1.4)	R55		'ACA + NADP[c] --> Acetate + NADPH[c]'	Aldehyde dehydrogenase (NADP dependent) (EC 1.2.1.4)	R55		'ACA + NADP[c] --> Acetate + NADPH[c]'	Aldehyde dehydrogenase (NADP dependent) (EC 1.2.1.4)	R55		'ACA + NADP[c] --> Acetate + NADPH[c]'	Aldehyde dehydrogenase (NADP dependent) (EC 1.2.1.4)	R55		'ACA + NADP[c] --> Acetate + NADPH[c]'	Aldehyde dehydrogenase (NADP dependent) (EC 1.2.1.4)	R55		'ACA + NADP[c] --> Acetate + NADPH[c]'	Aldehyde dehydrogenase (NADP dependent) (EC 1.2.1.4)
R56		'ACA + NAD[m] --> Acetate + NADH[m]'	Aldehyde dehydrogenase (NAD dependent) (EC 1.2.1.3)	R56		'ACA + NAD[m] --> Acetate + NADH[m]'	Aldehyde dehydrogenase (NAD dependent) (EC 1.2.1.3)	R56		'ACA + NAD[m] --> Acetate + NADH[m]'	Aldehyde dehydrogenase (NAD dependent) (EC 1.2.1.3)	R56		'ACA + NAD[m] --> Acetate + NADH[m]'	Aldehyde dehydrogenase (NAD dependent) (EC 1.2.1.3)	R56		'ACA + NADP[c] --> Acetate + NADPH[c]'	Aldehyde dehydrogenase (NADP dependent) (EC 1.2.1.4)	R56		'ACA + NAD[m] --> Acetate + NADH[m]'	Aldehyde dehydrogenase (NAD dependent) (EC 1.2.1.3)	R56		'ACA + NAD[m] --> Acetate + NADH[m]'	Aldehyde dehydrogenase (NAD dependent) (EC 1.2.1.3)	R56		'ACA + NAD[m] --> Acetate + NADH[m]'	Aldehyde dehydrogenase (NAD dependent) (EC 1.2.1.3)	R56		'ACA + NAD[m] --> Acetate + NADH[m]'	Aldehyde dehydrogenase (NAD dependent) (EC 1.2.1.3)	R56		'ACA + NAD[m] --> Acetate + NADH[m]'	Aldehyde dehydrogenase (NAD dependent) (EC 1.2.1.3)	R56		'ACA + NAD[m] --> Acetate + NADH[m]'	Aldehyde dehydrogenase (NAD dependent) (EC 1.2.1.3)
R57		'ACA + NAD[c] --> Acetate + NADH[c]'	Aldehyde dehydrogenase (NAD dependent) (EC 1.2.1.3)	R57		'ACA + NAD[c] --> Acetate + NADH[c]'	Aldehyde dehydrogenase (NAD dependent) (EC 1.2.1.3)	R57		'ACA + NAD[c] --> Acetate + NADH[c]'	Aldehyde dehydrogenase (NAD dependent) (EC 1.2.1.3)	R57		'ACA + NAD[c] --> Acetate + NADH[c]'	Aldehyde dehydrogenase (NAD dependent) (EC 1.2.1.3)	R57		'ACA + NAD[m] --> Acetate + NADH[m]'	Aldehyde dehydrogenase (NAD dependent) (EC 1.2.1.3)	R57		'ACA + NAD[c] --> Acetate + NADH[c]'	Aldehyde dehydrogenase (NAD dependent) (EC 1.2.1.3)	R57		'ACA + NAD[c] --> Acetate + NADH[c]'	Aldehyde dehydrogenase (NAD dependent) (EC 1.2.1.3)	R57		'ACA + NAD[c] --> Acetate + NADH[c]'	Aldehyde dehydrogenase (NAD dependent) (EC 1.2.1.3)	R57		'ACA + NAD[c] --> Acetate + NADH[c]'	Aldehyde dehydrogenase (NAD dependent) (EC 1.2.1.3)	R57		'ACA + NAD[c] --> Acetate + NADH[c]'	Aldehyde dehydrogenase (NAD dependent) (EC 1.2.1.3)	R57		'ACA + NAD[c] --> Acetate + NADH[c]'	Aldehyde dehydrogenase (NAD dependent) (EC 1.2.1.3)
R58		'AC-CoA[c] --> H-CoA[c] + Acetate'	Acetyl-CoA hydrolase (EC 3.1.2.1)	R58		'AC-CoA[c] --> H-CoA[c] + Acetate'	Acetyl-CoA hydrolase (EC 3.1.2.1)	R58		'AC-CoA[c] --> H-CoA[c] + Acetate'	Acetyl-CoA hydrolase (EC 3.1.2.1)	R58		'AC-CoA[c] --> H-CoA[c] + Acetate'	Acetyl-CoA hydrolase (EC 3.1.2.1)	R58		'ACA + NAD[c] --> Acetate + NADH[c]'	Aldehyde dehydrogenase (NAD dependent) (EC 1.2.1.3)	R58		'AC-CoA[c] --> H-CoA[c] + Acetate'	Acetyl-CoA hydrolase (EC 3.1.2.1)	R58		'AC-CoA[c] --> H-CoA[c] + Acetate'	Acetyl-CoA hydrolase (EC 3.1.2.1)	R58		'AC-CoA[c] --> H-CoA[c] + Acetate'	Acetyl-CoA hydrolase (EC 3.1.2.1)	R58		'AC-CoA[c] --> H-CoA[c] + Acetate'	Acetyl-CoA hydrolase (EC 3.1.2.1)	R58		'AC-CoA[c] --> H-CoA[c] + Acetate'	Acetyl-CoA hydrolase (EC 3.1.2.1)	R58		'AC-CoA[c] --> H-CoA[c] + Acetate'	Acetyl-CoA hydrolase (EC 3.1.2.1)
R59		'PYR[m] + H-CoA[m] + NAD[m] --> AC-CoA[m] + NADH[m] + CO2'	Pyruvate dehydrogenase complex (EC 1.2.4.1, EC 2.3.1.12, EC 1.8.1.4)	R59		'PYR[m] + H-CoA[m] + NAD[m] --> AC-CoA[m] + NADH[m] + CO2'	Pyruvate dehydrogenase complex (EC 1.2.4.1, EC 2.3.1.12, EC 1.8.1.4)	R59		'PYR[m] + H-CoA[m] + NAD[m] --> AC-CoA[m] + NADH[m] + CO2'	Pyruvate dehydrogenase complex (EC 1.2.4.1, EC 2.3.1.12, EC 1.8.1.4)	R59		'PYR[m] + H-CoA[m] + NAD[m] --> AC-CoA[m] + NADH[m] + CO2'	Pyruvate dehydrogenase complex (EC 1.2.4.1, EC 2.3.1.12, EC 1.8.1.4)	R59		'AC-CoA[c] --> H-CoA[c] + Acetate'	Acetyl-CoA hydrolase (EC 3.1.2.1)	R59		'PYR[m] + H-CoA[m] + NAD[m] --> AC-CoA[m] + NADH[m] + CO2'	Pyruvate dehydrogenase complex (EC 1.2.4.1, EC 2.3.1.12, EC 1.8.1.4)	R59		'PYR[m] + H-CoA[m] + NAD[m] --> AC-CoA[m] + NADH[m] + CO2'	Pyruvate dehydrogenase complex (EC 1.2.4.1, EC 2.3.1.12, EC 1.8.1.4)	R59		'PYR[m] + H-CoA[m] + NAD[m] --> AC-CoA[m] + NADH[m] + CO2'	Pyruvate dehydrogenase complex (EC 1.2.4.1, EC 2.3.1.12, EC 1.8.1.4)	R59		'PYR[m] + H-CoA[m] + NAD[m] --> AC-CoA[m] + NADH[m] + CO2'	Pyruvate dehydrogenase complex (EC 1.2.4.1, EC 2.3.1.12, EC 1.8.1.4)	R59		'PYR[m] + H-CoA[m] + NAD[m] --> AC-CoA[m] + NADH[m] + CO2'	Pyruvate dehydrogenase complex (EC 1.2.4.1, EC 2.3.1.12, EC 1.8.1.4)	R59		'PYR[m] + H-CoA[m] + NAD[m] --> AC-CoA[m] + NADH[m] + CO2'	Pyruvate dehydrogenase complex (EC 1.2.4.1, EC 2.3.1.12, EC 1.8.1.4)
R60		'Acetate + ATP[m] + H-CoA[m] --> AC-CoA[m] + AMP[m] + PP[m]'	Acetyl-CoA synthetase / Acetate-CoA ligase (EC 6.2.1.1)	R60		'Acetate + ATP[m] + H-CoA[m] --> AC-CoA[m] + AMP[m] + PP[m]'	Acetyl-CoA synthetase / Acetate-CoA ligase (EC 6.2.1.1)	R60		'Acetate + ATP[m] + H-CoA[m] --> AC-CoA[m] + AMP[m] + PP[m]'	Acetyl-CoA synthetase / Acetate-CoA ligase (EC 6.2.1.1)	R60		'Acetate + ATP[m] + H-CoA[m] --> AC-CoA[m] + AMP[m] + PP[m]'	Acetyl-CoA synthetase / Acetate-CoA ligase (EC 6.2.1.1)	R60		'PYR[m] + H-CoA[m] + NAD[m] --> AC-CoA[m] + NADH[m] + CO2'	Pyruvate dehydrogenase complex (EC 1.2.4.1, EC 2.3.1.12, EC 1.8.1.4)	R60		'Acetate + ATP[m] + H-CoA[m] --> AC-CoA[m] + AMP[m] + PP[m]'	Acetyl-CoA synthetase / Acetate-CoA ligase (EC 6.2.1.1)	R60		'Acetate + ATP[m] + H-CoA[m] --> AC-CoA[m] + AMP[m] + PP[m]'	Acetyl-CoA synthetase / Acetate-CoA ligase (EC 6.2.1.1)	R60		'Acetate + ATP[m] + H-CoA[m] --> AC-CoA[m] + AMP[m] + PP[m]'	Acetyl-CoA synthetase / Acetate-CoA ligase (EC 6.2.1.1)	R60		'Acetate + ATP[m] + H-CoA[m] --> AC-CoA[m] + AMP[m] + PP[m]'	Acetyl-CoA synthetase / Acetate-CoA ligase (EC 6.2.1.1)	R60		'Acetate + ATP[m] + H-CoA[m] --> AC-CoA[m] + AMP[m] + PP[m]'	Acetyl-CoA synthetase / Acetate-CoA ligase (EC 6.2.1.1)	R60		'Acetate + ATP[m] + H-CoA[m] --> AC-CoA[m] + AMP[m] + PP[m]'	Acetyl-CoA synthetase / Acetate-CoA ligase (EC 6.2.1.1)
R61		'AC-CoA[m] + OAA[m] --> CIT[m] + H-CoA[m]'	Citrate synthase (EC 2.3.3.1)	R61		'AC-CoA[m] + OAA[m] --> CIT[m] + H-CoA[m]'	Citrate synthase (EC 2.3.3.1)	R61		'AC-CoA[m] + OAA[m] --> CIT[m] + H-CoA[m]'	Citrate synthase (EC 2.3.3.1)	R61		'AC-CoA[m] + OAA[m] --> CIT[m] + H-CoA[m]'	Citrate synthase (EC 2.3.3.1)	R61		'Acetate + ATP[m] + H-CoA[m] --> AC-CoA[m] + AMP[m] + PP[m]'	Acetyl-CoA synthetase / Acetate-CoA ligase (EC 6.2.1.1)	R61		'AC-CoA[m] + OAA[m] --> CIT[m] + H-CoA[m]'	Citrate synthase (EC 2.3.3.1)	R61		'AC-CoA[m] + OAA[m] --> CIT[m] + H-CoA[m]'	Citrate synthase (EC 2.3.3.1)	R61		'AC-CoA[m] + OAA[m] --> CIT[m] + H-CoA[m]'	Citrate synthase (EC 2.3.3.1)	R61		'AC-CoA[m] + OAA[m] --> CIT[m] + H-CoA[m]'	Citrate synthase (EC 2.3.3.1)	R61		'AC-CoA[m] + OAA[m] --> CIT[m] + H-CoA[m]'	Citrate synthase (EC 2.3.3.1)	R61		'AC-CoA[m] + OAA[m] --> CIT[m] + H-CoA[m]'	Citrate synthase (EC 2.3.3.1)
R62		'CIT[m] <--> ICI[m]'	Aconitase (EC 4.2.1.3)	R62		'CIT[m] <--> ICI[m]'	Aconitase (EC 4.2.1.3)	R62		'CIT[m] <--> ICI[m]'	Aconitase (EC 4.2.1.3)	R62		'CIT[m] <--> ICI[m]'	Aconitase (EC 4.2.1.3)	R62		'AC-CoA[m] + OAA[m] --> CIT[m] + H-CoA[m]'	Citrate synthase (EC 2.3.3.1)	R62		'CIT[m] <--> ICI[m]'	Aconitase (EC 4.2.1.3)	R62		'CIT[m] <--> ICI[m]'	Aconitase (EC 4.2.1.3)	R62		'CIT[m] <--> ICI[m]'	Aconitase (EC 4.2.1.3)	R62		'CIT[m] <--> ICI[m]'	Aconitase (EC 4.2.1.3)	R62		'CIT[m] <--> ICI[m]'	Aconitase (EC 4.2.1.3)	R62		'CIT[m] <--> ICI[m]'	Aconitase (EC 4.2.1.3)
R63		'ICI[m] + NAD[m] --> 2-OXO[m] + CO2 + NADH[m]'	Isocitrate dehydrogenase (NAD dependent) (EC 1.1.1.41)	R63		'ICI[m] + NAD[m] --> 2-OXO[m] + CO2 + NADH[m]'	Isocitrate dehydrogenase (NAD dependent) (EC 1.1.1.41)	R63		'ICI[m] + NAD[m] --> 2-OXO[m] + CO2 + NADH[m]'	Isocitrate dehydrogenase (NAD dependent) (EC 1.1.1.41)	R63		'ICI[m] + NAD[m] --> 2-OXO[m] + CO2 + NADH[m]'	Isocitrate dehydrogenase (NAD dependent) (EC 1.1.1.41)	R63		'CIT[m] <--> ICI[m]'	Aconitase (EC 4.2.1.3)	R63		'ICI[m] + NAD[m] --> 2-OXO[m] + CO2 + NADH[m]'	Isocitrate dehydrogenase (NAD dependent) (EC 1.1.1.41)	R63		'ICI[m] + NAD[m] --> 2-OXO[m] + CO2 + NADH[m]'	Isocitrate dehydrogenase (NAD dependent) (EC 1.1.1.41)	R63		'ICI[m] + NAD[m] --> 2-OXO[m] + CO2 + NADH[m]'	Isocitrate dehydrogenase (NAD dependent) (EC 1.1.1.41)	R63		'ICI[m] + NAD[m] --> 2-OXO[m] + CO2 + NADH[m]'	Isocitrate dehydrogenase (NAD dependent) (EC 1.1.1.41)	R63		'ICI[m] + NAD[m] --> 2-OXO[m] + CO2 + NADH[m]'	Isocitrate dehydrogenase (NAD dependent) (EC 1.1.1.41)	R63		'ICI[m] + NAD[m] --> 2-OXO[m] + CO2 + NADH[m]'	Isocitrate dehydrogenase (NAD dependent) (EC 1.1.1.41)
R64		'ICI[m] + NADP[m] <--> 2-OXO[m] + CO2 + NADPH[m]'	Isocitrate dehydrogenase (NADP dependent) (EC 1.1.1.42)	R64		'ICI[m] + NADP[m] <--> 2-OXO[m] + CO2 + NADPH[m]'	Isocitrate dehydrogenase (NADP dependent) (EC 1.1.1.42)	R64		'ICI[m] + NADP[m] <--> 2-OXO[m] + CO2 + NADPH[m]'	Isocitrate dehydrogenase (NADP dependent) (EC 1.1.1.42)	R64		'ICI[m] + NADP[m] <--> 2-OXO[m] + CO2 + NADPH[m]'	Isocitrate dehydrogenase (NADP dependent) (EC 1.1.1.42)	R64		'ICI[m] + NAD[m] --> 2-OXO[m] + CO2 + NADH[m]'	Isocitrate dehydrogenase (NAD dependent) (EC 1.1.1.41)	R64		'ICI[m] + NADP[m] <--> 2-OXO[m] + CO2 + NADPH[m]'	Isocitrate dehydrogenase (NADP dependent) (EC 1.1.1.42)	R64		'ICI[m] + NADP[m] <--> 2-OXO[m] + CO2 + NADPH[m]'	Isocitrate dehydrogenase (NADP dependent) (EC 1.1.1.42)	R64		'ICI[m] + NADP[m] <--> 2-OXO[m] + CO2 + NADPH[m]'	Isocitrate dehydrogenase (NADP dependent) (EC 1.1.1.42)	R64		'ICI[m] + NADP[m] <--> 2-OXO[m] + CO2 + NADPH[m]'	Isocitrate dehydrogenase (NADP dependent) (EC 1.1.1.42)	R64		'ICI[m] + NADP[m] <--> 2-OXO[m] + CO2 + NADPH[m]'	Isocitrate dehydrogenase (NADP dependent) (EC 1.1.1.42)	R64		'ICI[m] + NADP[m] <--> 2-OXO[m] + CO2 + NADPH[m]'	Isocitrate dehydrogenase (NADP dependent) (EC 1.1.1.42)
R65		'2-OXO[m] + NAD[m] + H-CoA[m] --> SUCC-CoA[m] + NADH[m] + CO2'	2-Oxoglutarate dehydrogenase complex (EC 1.2.4.2, EC 2.3.1.61, EC 1.8.1.4)	R65		'2-OXO[m] + NAD[m] + H-CoA[m] --> SUCC-CoA[m] + NADH[m] + CO2'	2-Oxoglutarate dehydrogenase complex (EC 1.2.4.2, EC 2.3.1.61, EC 1.8.1.4)	R65		'2-OXO[m] + NAD[m] + H-CoA[m] --> SUCC-CoA[m] + NADH[m] + CO2'	2-Oxoglutarate dehydrogenase complex (EC 1.2.4.2, EC 2.3.1.61, EC 1.8.1.4)	R65		'2-OXO[m] + NAD[m] + H-CoA[m] --> SUCC-CoA[m] + NADH[m] + CO2'	2-Oxoglutarate dehydrogenase complex (EC 1.2.4.2, EC 2.3.1.61, EC 1.8.1.4)	R65		'ICI[m] + NADP[m] <--> 2-OXO[m] + CO2 + NADPH[m]'	Isocitrate dehydrogenase (NADP dependent) (EC 1.1.1.42)	R65		'2-OXO[m] + NAD[m] + H-CoA[m] --> SUCC-CoA[m] + NADH[m] + CO2'	2-Oxoglutarate dehydrogenase complex (EC 1.2.4.2, EC 2.3.1.61, EC 1.8.1.4)	R65		'2-OXO[m] + NAD[m] + H-CoA[m] --> SUCC-CoA[m] + NADH[m] + CO2'	2-Oxoglutarate dehydrogenase complex (EC 1.2.4.2, EC 2.3.1.61, EC 1.8.1.4)	R65		'2-OXO[m] + NAD[m] + H-CoA[m] --> SUCC-CoA[m] + NADH[m] + CO2'	2-Oxoglutarate dehydrogenase complex (EC 1.2.4.2, EC 2.3.1.61, EC 1.8.1.4)	R65		'2-OXO[m] + NAD[m] + H-CoA[m] --> SUCC-CoA[m] + NADH[m] + CO2'	2-Oxoglutarate dehydrogenase complex (EC 1.2.4.2, EC 2.3.1.61, EC 1.8.1.4)	R65		'2-OXO[m] + NAD[m] + H-CoA[m] --> SUCC-CoA[m] + NADH[m] + CO2'	2-Oxoglutarate dehydrogenase complex (EC 1.2.4.2, EC 2.3.1.61, EC 1.8.1.4)	R65		'2-OXO[m] + NAD[m] + H-CoA[m] --> SUCC-CoA[m] + NADH[m] + CO2'	2-Oxoglutarate dehydrogenase complex (EC 1.2.4.2, EC 2.3.1.61, EC 1.8.1.4)
R66		'SUCC-CoA[m] + ADP[m] + P[m] <--> SUCC[m] + H-CoA[m] + ATP[m]'	Succinyl-CoA synthetase (EC 6.2.1.5)	R66		'SUCC-CoA[m] + ADP[m] + P[m] <--> SUCC[m] + H-CoA[m] + ATP[m]'	Succinyl-CoA synthetase (EC 6.2.1.5)	R66		'SUCC-CoA[m] + ADP[m] + P[m] <--> SUCC[m] + H-CoA[m] + ATP[m]'	Succinyl-CoA synthetase (EC 6.2.1.5)	R66		'SUCC-CoA[m] + ADP[m] + P[m] <--> SUCC[m] + H-CoA[m] + ATP[m]'	Succinyl-CoA synthetase (EC 6.2.1.5)	R66		'2-OXO[m] + NAD[m] + H-CoA[m] --> SUCC-CoA[m] + NADH[m] + CO2'	2-Oxoglutarate dehydrogenase complex (EC 1.2.4.2, EC 2.3.1.61, EC 1.8.1.4)	R66		'SUCC-CoA[m] + ADP[m] + P[m] <--> SUCC[m] + H-CoA[m] + ATP[m]'	Succinyl-CoA synthetase (EC 6.2.1.5)	R66		'SUCC-CoA[m] + ADP[m] + P[m] <--> SUCC[m] + H-CoA[m] + ATP[m]'	Succinyl-CoA synthetase (EC 6.2.1.5)	R66		'SUCC-CoA[m] + ADP[m] + P[m] <--> SUCC[m] + H-CoA[m] + ATP[m]'	Succinyl-CoA synthetase (EC 6.2.1.5)	R66		'SUCC-CoA[m] + ADP[m] + P[m] <--> SUCC[m] + H-CoA[m] + ATP[m]'	Succinyl-CoA synthetase (EC 6.2.1.5)	R66		'SUCC-CoA[m] + ADP[m] + P[m] <--> SUCC[m] + H-CoA[m] + ATP[m]'	Succinyl-CoA synthetase (EC 6.2.1.5)	R66		'SUCC-CoA[m] + ADP[m] + P[m] <--> SUCC[m] + H-CoA[m] + ATP[m]'	Succinyl-CoA synthetase (EC 6.2.1.5)
R67		'SUCC[m] + UQ6[m] --> FUM[m] + UQ6H2[m]'	Succinate dehydrogenase (EC 1.3.5.1)	R67		'SUCC[m] + UQ6[m] --> FUM[m] + UQ6H2[m]'	Succinate dehydrogenase (EC 1.3.5.1)	R67		'SUCC[m] + UQ6[m] --> FUM[m] + UQ6H2[m]'	Succinate dehydrogenase (EC 1.3.5.1)	R67		'SUCC[m] + UQ6[m] --> FUM[m] + UQ6H2[m]'	Succinate dehydrogenase (EC 1.3.5.1)	R67		'SUCC-CoA[m] + ADP[m] + P[m] <--> SUCC[m] + H-CoA[m] + ATP[m]'	Succinyl-CoA synthetase (EC 6.2.1.5)	R67		'SUCC[m] + UQ6[m] --> FUM[m] + UQ6H2[m]'	Succinate dehydrogenase (EC 1.3.5.1)	R67		'SUCC[m] + UQ6[m] --> FUM[m] + UQ6H2[m]'	Succinate dehydrogenase (EC 1.3.5.1)	R67		'SUCC[m] + UQ6[m] --> FUM[m] + UQ6H2[m]'	Succinate dehydrogenase (EC 1.3.5.1)	R67		'SUCC[m] + UQ6[m] --> FUM[m] + UQ6H2[m]'	Succinate dehydrogenase (EC 1.3.5.1)	R67		'SUCC[m] + UQ6[m] --> FUM[m] + UQ6H2[m]'	Succinate dehydrogenase (EC 1.3.5.1)	R67		'SUCC[m] + UQ6[m] --> FUM[m] + UQ6H2[m]'	Succinate dehydrogenase (EC 1.3.5.1)
R68		'FUM[m] + FADH2[m] --> SUCC[m] + FAD[m]'	Fumarate reductase (EC 1.3.99.1)	R68		'FUM[m] + FADH2[m] --> SUCC[m] + FAD[m]'	Fumarate reductase (EC 1.3.99.1)	R68		'FUM[m] + FADH2[m] --> SUCC[m] + FAD[m]'	Fumarate reductase (EC 1.3.99.1)	R68		'FUM[m] + FADH2[m] --> SUCC[m] + FAD[m]'	Fumarate reductase (EC 1.3.99.1)	R68		'SUCC[m] + UQ6[m] --> FUM[m] + UQ6H2[m]'	Succinate dehydrogenase (EC 1.3.5.1)	R68		'FUM[m] + FADH2[m] --> SUCC[m] + FAD[m]'	Fumarate reductase (EC 1.3.99.1)	R68		'FUM[m] + FADH2[m] --> SUCC[m] + FAD[m]'	Fumarate reductase (EC 1.3.99.1)	R68		'FUM[m] + FADH2[m] --> SUCC[m] + FAD[m]'	Fumarate reductase (EC 1.3.99.1)	R68		'FUM[m] + FADH2[m] --> SUCC[m] + FAD[m]'	Fumarate reductase (EC 1.3.99.1)	R68		'FUM[m] + FADH2[m] --> SUCC[m] + FAD[m]'	Fumarate reductase (EC 1.3.99.1)	R68		'FUM[m] + FADH2[m] --> SUCC[m] + FAD[m]'	Fumarate reductase (EC 1.3.99.1)
R69		'FUM[m] <--> MAL[m]'	Fumarate hydratase (EC 4.2.1.2)	R69		'FUM[m] <--> MAL[m]'	Fumarate hydratase (EC 4.2.1.2)	R69		'FUM[m] <--> MAL[m]'	Fumarate hydratase (EC 4.2.1.2)	R69		'FUM[m] <--> MAL[m]'	Fumarate hydratase (EC 4.2.1.2)	R69		'FUM[m] + FADH2[m] --> SUCC[m] + FAD[m]'	Fumarate reductase (EC 1.3.99.1)	R69		'FUM[m] <--> MAL[m]'	Fumarate hydratase (EC 4.2.1.2)	R69		'FUM[m] <--> MAL[m]'	Fumarate hydratase (EC 4.2.1.2)	R69		'FUM[m] <--> MAL[m]'	Fumarate hydratase (EC 4.2.1.2)	R69		'FUM[m] <--> MAL[m]'	Fumarate hydratase (EC 4.2.1.2)	R69		'FUM[m] <--> MAL[m]'	Fumarate hydratase (EC 4.2.1.2)	R69		'FUM[m] <--> MAL[m]'	Fumarate hydratase (EC 4.2.1.2)
R70		'MAL[m] + NAD[m] <--> OAA[m] + NADH[m]'	Malate dehydrogenase (EC 1.1.1.37)	R70		'MAL[m] + NAD[m] <--> OAA[m] + NADH[m]'	Malate dehydrogenase (EC 1.1.1.37)	R70		'MAL[m] + NAD[m] <--> OAA[m] + NADH[m]'	Malate dehydrogenase (EC 1.1.1.37)	R70		'MAL[m] + NAD[m] <--> OAA[m] + NADH[m]'	Malate dehydrogenase (EC 1.1.1.37)	R70		'FUM[m] <--> MAL[m]'	Fumarate hydratase (EC 4.2.1.2)	R70		'MAL[m] + NAD[m] <--> OAA[m] + NADH[m]'	Malate dehydrogenase (EC 1.1.1.37)	R70		'MAL[m] + NAD[m] <--> OAA[m] + NADH[m]'	Malate dehydrogenase (EC 1.1.1.37)	R70		'MAL[m] + NAD[m] <--> OAA[m] + NADH[m]'	Malate dehydrogenase (EC 1.1.1.37)	R70		'MAL[m] + NAD[m] <--> OAA[m] + NADH[m]'	Malate dehydrogenase (EC 1.1.1.37)	R70		'MAL[m] + NAD[m] <--> OAA[m] + NADH[m]'	Malate dehydrogenase (EC 1.1.1.37)	R70		'MAL[m] + NAD[m] <--> OAA[m] + NADH[m]'	Malate dehydrogenase (EC 1.1.1.37)
R71		'MAL[m] + NAD[m] <--> PYR[m] + CO2 + NADH[m]'	Malic enzyme (EC 1.1.1.38)	R71		'MAL[m] + NAD[m] <--> PYR[m] + CO2 + NADH[m]'	Malic enzyme (EC 1.1.1.38)	R71		'MAL[m] + NAD[m] <--> PYR[m] + CO2 + NADH[m]'	Malic enzyme (EC 1.1.1.38)	R71		'MAL[m] + NAD[m] <--> PYR[m] + CO2 + NADH[m]'	Malic enzyme (EC 1.1.1.38)	R71		'MAL[m] + NAD[m] <--> OAA[m] + NADH[m]'	Malate dehydrogenase (EC 1.1.1.37)	R71		'MAL[m] + NAD[m] <--> PYR[m] + CO2 + NADH[m]'	Malic enzyme (EC 1.1.1.38)	R71		'MAL[m] + NAD[m] <--> PYR[m] + CO2 + NADH[m]'	Malic enzyme (EC 1.1.1.38)	R71		'MAL[m] + NAD[m] <--> PYR[m] + CO2 + NADH[m]'	Malic enzyme (EC 1.1.1.38)	R71		'MAL[m] + NAD[m] <--> PYR[m] + CO2 + NADH[m]'	Malic enzyme (EC 1.1.1.38)	R71		'MAL[m] + NAD[m] <--> PYR[m] + CO2 + NADH[m]'	Malic enzyme (EC 1.1.1.38)	R71		'MAL[m] + NAD[m] <--> PYR[m] + CO2 + NADH[m]'	Malic enzyme (EC 1.1.1.38)
R72		'ADP[c] + ATP[m] --> ADP[m] + ATP[c]'	Mitochondrial ADP/ATP translocase (PET9)	R72		'ADP[c] + ATP[m] --> ADP[m] + ATP[c]'	Mitochondrial ADP/ATP translocase (PET9)	R72		'ADP[c] + ATP[m] --> ADP[m] + ATP[c]'	Mitochondrial ADP/ATP translocase (PET9)	R72		'ADP[c] + ATP[m] --> ADP[m] + ATP[c]'	Mitochondrial ADP/ATP translocase (PET9)	R72		'MAL[m] + NAD[m] <--> PYR[m] + CO2 + NADH[m]'	Malic enzyme (EC 1.1.1.38)	R72		'ADP[c] + ATP[m] --> ADP[m] + ATP[c]'	Mitochondrial ADP/ATP translocase (PET9)	R72		'ADP[c] + ATP[m] --> ADP[m] + ATP[c]'	Mitochondrial ADP/ATP translocase (PET9)	R72		'ADP[c] + ATP[m] --> ADP[m] + ATP[c]'	Mitochondrial ADP/ATP translocase (PET9)	R72		'ADP[c] + ATP[m] --> ADP[m] + ATP[c]'	Mitochondrial ADP/ATP translocase (PET9)	R72		'ADP[c] + ATP[m] --> ADP[m] + ATP[c]'	Mitochondrial ADP/ATP translocase (PET9)	R72		'ADP[c] + ATP[m] --> ADP[m] + ATP[c]'	Mitochondrial ADP/ATP translocase (PET9)
R73		'CIT[c] + MAL[m] <--> CIT[m] + MAL[c]'	Mitochondrial citrate/malate antiporter	R73		'CIT[c] + MAL[m] <--> CIT[m] + MAL[c]'	Mitochondrial citrate/malate antiporter	R73		'CIT[c] + MAL[m] <--> CIT[m] + MAL[c]'	Mitochondrial citrate/malate antiporter	R73		'CIT[c] + MAL[m] <--> CIT[m] + MAL[c]'	Mitochondrial citrate/malate antiporter	R73		'ADP[c] + ATP[m] --> ADP[m] + ATP[c]'	Mitochondrial ADP/ATP translocase (PET9)	R73		'CIT[c] + MAL[m] <--> CIT[m] + MAL[c]'	Mitochondrial citrate/malate antiporter	R73		'CIT[c] + MAL[m] <--> CIT[m] + MAL[c]'	Mitochondrial citrate/malate antiporter	R73		'CIT[c] + MAL[m] <--> CIT[m] + MAL[c]'	Mitochondrial citrate/malate antiporter	R73		'CIT[c] + MAL[m] <--> CIT[m] + MAL[c]'	Mitochondrial citrate/malate antiporter	R73		'CIT[c] + MAL[m] <--> CIT[m] + MAL[c]'	Mitochondrial citrate/malate antiporter	R73		'CIT[c] + MAL[m] <--> CIT[m] + MAL[c]'	Mitochondrial citrate/malate antiporter
R74		'FUM[c] + MAL[m] <--> FUM[m] + MAL[c]'	Mitochondrial fumarate/malate antiporter	R74		'FUM[c] + MAL[m] <--> FUM[m] + MAL[c]'	Mitochondrial fumarate/malate antiporter	R74		'FUM[c] + MAL[m] <--> FUM[m] + MAL[c]'	Mitochondrial fumarate/malate antiporter	R74		'FUM[c] + MAL[m] <--> FUM[m] + MAL[c]'	Mitochondrial fumarate/malate antiporter	R74		'CIT[c] + MAL[m] <--> CIT[m] + MAL[c]'	Mitochondrial citrate/malate antiporter	R74		'FUM[c] + MAL[m] <--> FUM[m] + MAL[c]'	Mitochondrial fumarate/malate antiporter	R74		'FUM[c] + MAL[m] <--> FUM[m] + MAL[c]'	Mitochondrial fumarate/malate antiporter	R74		'FUM[c] + MAL[m] <--> FUM[m] + MAL[c]'	Mitochondrial fumarate/malate antiporter	R74		'FUM[c] + MAL[m] <--> FUM[m] + MAL[c]'	Mitochondrial fumarate/malate antiporter	R74		'FUM[c] + MAL[m] <--> FUM[m] + MAL[c]'	Mitochondrial fumarate/malate antiporter	R74		'FUM[c] + MAL[m] <--> FUM[m] + MAL[c]'	Mitochondrial fumarate/malate antiporter
R75		'SUCC[c] + MAL[m] <--> SUCC[m] + MAL[c]'	Mitochondrial succinate/malate antiporter	R75		'SUCC[c] + MAL[m] <--> SUCC[m] + MAL[c]'	Mitochondrial succinate/malate antiporter	R75		'SUCC[c] + MAL[m] <--> SUCC[m] + MAL[c]'	Mitochondrial succinate/malate antiporter	R75		'SUCC[c] + MAL[m] <--> SUCC[m] + MAL[c]'	Mitochondrial succinate/malate antiporter	R75		'FUM[c] + MAL[m] <--> FUM[m] + MAL[c]'	Mitochondrial fumarate/malate antiporter	R75		'SUCC[c] + MAL[m] <--> SUCC[m] + MAL[c]'	Mitochondrial succinate/malate antiporter	R75		'SUCC[c] + MAL[m] <--> SUCC[m] + MAL[c]'	Mitochondrial succinate/malate antiporter	R75		'SUCC[c] + MAL[m] <--> SUCC[m] + MAL[c]'	Mitochondrial succinate/malate antiporter	R75		'SUCC[c] + MAL[m] <--> SUCC[m] + MAL[c]'	Mitochondrial succinate/malate antiporter	R75		'SUCC[c] + MAL[m] <--> SUCC[m] + MAL[c]'	Mitochondrial succinate/malate antiporter	R75		'SUCC[c] + MAL[m] <--> SUCC[m] + MAL[c]'	Mitochondrial succinate/malate antiporter
R76		'MAL[c] + OAA[m] --> MAL[m] + OAA[c]'	Mitochondrial malate/oxaloacetate antiporter	R76		'MAL[c] + OAA[m] --> MAL[m] + OAA[c]'	Mitochondrial malate/oxaloacetate antiporter	R76		'MAL[c] + OAA[m] --> MAL[m] + OAA[c]'	Mitochondrial malate/oxaloacetate antiporter	R76		'MAL[c] + OAA[m] --> MAL[m] + OAA[c]'	Mitochondrial malate/oxaloacetate antiporter	R76		'SUCC[c] + MAL[m] <--> SUCC[m] + MAL[c]'	Mitochondrial succinate/malate antiporter	R76		'MAL[c] + OAA[m] --> MAL[m] + OAA[c]'	Mitochondrial malate/oxaloacetate antiporter	R76		'MAL[c] + OAA[m] --> MAL[m] + OAA[c]'	Mitochondrial malate/oxaloacetate antiporter	R76		'MAL[c] + OAA[m] --> MAL[m] + OAA[c]'	Mitochondrial malate/oxaloacetate antiporter	R76		'MAL[c] + OAA[m] --> MAL[m] + OAA[c]'	Mitochondrial malate/oxaloacetate antiporter	R76		'MAL[c] + OAA[m] --> MAL[m] + OAA[c]'	Mitochondrial malate/oxaloacetate antiporter	R76		'MAL[c] + OAA[m] --> MAL[m] + OAA[c]'	Mitochondrial malate/oxaloacetate antiporter
R77		'2-OXO[c] + MAL[m] --> 2-OXO[m] + MAL[c]'	Mitochondrial malate/2-oxoglutarate antiporter	R77		'2-OXO[c] + MAL[m] --> 2-OXO[m] + MAL[c]'	Mitochondrial malate/2-oxoglutarate antiporter	R77		'2-OXO[c] + MAL[m] --> 2-OXO[m] + MAL[c]'	Mitochondrial malate/2-oxoglutarate antiporter	R77		'2-OXO[c] + MAL[m] --> 2-OXO[m] + MAL[c]'	Mitochondrial malate/2-oxoglutarate antiporter	R77		'MAL[c] + OAA[m] --> MAL[m] + OAA[c]'	Mitochondrial malate/oxaloacetate antiporter	R77		'2-OXO[c] + MAL[m] --> 2-OXO[m] + MAL[c]'	Mitochondrial malate/2-oxoglutarate antiporter	R77		'2-OXO[c] + MAL[m] --> 2-OXO[m] + MAL[c]'	Mitochondrial malate/2-oxoglutarate antiporter	R77		'2-OXO[c] + MAL[m] --> 2-OXO[m] + MAL[c]'	Mitochondrial malate/2-oxoglutarate antiporter	R77		'2-OXO[c] + MAL[m] --> 2-OXO[m] + MAL[c]'	Mitochondrial malate/2-oxoglutarate antiporter	R77		'2-OXO[c] + MAL[m] --> 2-OXO[m] + MAL[c]'	Mitochondrial malate/2-oxoglutarate antiporter	R77		'2-OXO[c] + MAL[m] --> 2-OXO[m] + MAL[c]'	Mitochondrial malate/2-oxoglutarate antiporter
R78		'P[c] + 2 H[i] --> P[m] + 2 H[m]'	Mitochondrial phosphate import	R78		'P[c] + 2 H[i] --> P[m] + 2 H[m]'	Mitochondrial phosphate import	R78		'P[c] + 2 H[i] --> P[m] + 2 H[m]'	Mitochondrial phosphate import	R78		'P[c] + 2 H[i] --> P[m] + 2 H[m]'	Mitochondrial phosphate import	R78		'2-OXO[c] + MAL[m] --> 2-OXO[m] + MAL[c]'	Mitochondrial malate/2-oxoglutarate antiporter	R78		'P[c] + 2 H[i] --> P[m] + 2 H[m]'	Mitochondrial phosphate import	R78		'P[c] + 2 H[i] --> P[m] + 2 H[m]'	Mitochondrial phosphate import	R78		'P[c] + 2 H[i] --> P[m] + 2 H[m]'	Mitochondrial phosphate import	R78		'P[c] + 2 H[i] --> P[m] + 2 H[m]'	Mitochondrial phosphate import	R78		'P[c] + 2 H[i] --> P[m] + 2 H[m]'	Mitochondrial phosphate import	R78		'P[c] + 2 H[i] --> P[m] + 2 H[m]'	Mitochondrial phosphate import
R79		'PYR[c] + H[i] --> PYR[m] + H[m]'	Mitochondrial pyruvate import via proton gradient (MPC1)	R79		'PYR[c] + H[i] --> PYR[m] + H[m]'	Mitochondrial pyruvate import via proton gradient (MPC1)	R79		'PYR[c] + H[i] --> PYR[m] + H[m]'	Mitochondrial pyruvate import via proton gradient (MPC1)	R79		'PYR[c] + H[i] --> PYR[m] + H[m]'	Mitochondrial pyruvate import via proton gradient (MPC1)	R79		'P[c] + 2 H[i] --> P[m] + 2 H[m]'	Mitochondrial phosphate import	R79		'PYR[c] + H[i] --> PYR[m] + H[m]'	Mitochondrial pyruvate import via proton gradient (MPC1)	R79		'PYR[c] + H[i] --> PYR[m] + H[m]'	Mitochondrial pyruvate import via proton gradient (MPC1)	R79		'PYR[c] + H[i] --> PYR[m] + H[m]'	Mitochondrial pyruvate import via proton gradient (MPC1)	R79		'PYR[c] + H[i] --> PYR[m] + H[m]'	Mitochondrial pyruvate import via proton gradient (MPC1)	R79		'PYR[c] + H[i] --> PYR[m] + H[m]'	Mitochondrial pyruvate import via proton gradient (MPC1)	R79		'PYR[c] + H[i] --> PYR[m] + H[m]'	Mitochondrial pyruvate import via proton gradient (MPC1)
R80		'SUCC[c] + P[m] --> SUCC[m] + P[c]'	Succinate/Phosphate antiporter	R80		'SUCC[c] + P[m] --> SUCC[m] + P[c]'	Succinate/Phosphate antiporter	R80		'SUCC[c] + P[m] --> SUCC[m] + P[c]'	Succinate/Phosphate antiporter	R80		'SUCC[c] + P[m] --> SUCC[m] + P[c]'	Succinate/Phosphate antiporter	R80		'PYR[c] + H[i] --> PYR[m] + H[m]'	Mitochondrial pyruvate import via proton gradient (MPC1)	R80		'SUCC[c] + P[m] --> SUCC[m] + P[c]'	Succinate/Phosphate antiporter	R80		'SUCC[c] + P[m] --> SUCC[m] + P[c]'	Succinate/Phosphate antiporter	R80		'SUCC[c] + P[m] --> SUCC[m] + P[c]'	Succinate/Phosphate antiporter	R80		'SUCC[c] + P[m] --> SUCC[m] + P[c]'	Succinate/Phosphate antiporter	R80		'SUCC[c] + P[m] --> SUCC[m] + P[c]'	Succinate/Phosphate antiporter	R80		'SUCC[c] + P[m] --> SUCC[m] + P[c]'	Succinate/Phosphate antiporter
R81		'FUM[c] + P[m] --> FUM[m] + P[c]'	Fumarate/Phosphate antiporter	R81		'FUM[c] + P[m] --> FUM[m] + P[c]'	Fumarate/Phosphate antiporter	R81		'FUM[c] + P[m] --> FUM[m] + P[c]'	Fumarate/Phosphate antiporter	R81		'FUM[c] + P[m] --> FUM[m] + P[c]'	Fumarate/Phosphate antiporter	R81		'SUCC[c] + P[m] --> SUCC[m] + P[c]'	Succinate/Phosphate antiporter	R81		'FUM[c] + P[m] --> FUM[m] + P[c]'	Fumarate/Phosphate antiporter	R81		'FUM[c] + P[m] --> FUM[m] + P[c]'	Fumarate/Phosphate antiporter	R81		'FUM[c] + P[m] --> FUM[m] + P[c]'	Fumarate/Phosphate antiporter	R81		'FUM[c] + P[m] --> FUM[m] + P[c]'	Fumarate/Phosphate antiporter	R81		'FUM[c] + P[m] --> FUM[m] + P[c]'	Fumarate/Phosphate antiporter	R81		'FUM[c] + P[m] --> FUM[m] + P[c]'	Fumarate/Phosphate antiporter
R82		'MAL[c] + P[m] --> MAL[m] + P[c]'	Malate/Phosphate antiporter	R82		'MAL[c] + P[m] --> MAL[m] + P[c]'	Malate/Phosphate antiporter	R82		'MAL[c] + P[m] --> MAL[m] + P[c]'	Malate/Phosphate antiporter	R82		'MAL[c] + P[m] --> MAL[m] + P[c]'	Malate/Phosphate antiporter	R82		'FUM[c] + P[m] --> FUM[m] + P[c]'	Fumarate/Phosphate antiporter	R82		'MAL[c] + P[m] --> MAL[m] + P[c]'	Malate/Phosphate antiporter	R82		'MAL[c] + P[m] --> MAL[m] + P[c]'	Malate/Phosphate antiporter	R82		'MAL[c] + P[m] --> MAL[m] + P[c]'	Malate/Phosphate antiporter	R82		'MAL[c] + P[m] --> MAL[m] + P[c]'	Malate/Phosphate antiporter	R82		'MAL[c] + P[m] --> MAL[m] + P[c]'	Malate/Phosphate antiporter	R82		'MAL[c] + P[m] --> MAL[m] + P[c]'	Malate/Phosphate antiporter
R83		'OAA[c] + 2 H[i] --> OAA[m] + 2 H[m]'	Mitochondrial oxaloacetate import via proton gradient (OAC1)	R83		'OAA[c] + 2 H[i] --> OAA[m] + 2 H[m]'	Mitochondrial oxaloacetate import via proton gradient (OAC1)	R83		'OAA[c] + 2 H[i] --> OAA[m] + 2 H[m]'	Mitochondrial oxaloacetate import via proton gradient (OAC1)	R83		'OAA[c] + 2 H[i] --> OAA[m] + 2 H[m]'	Mitochondrial oxaloacetate import via proton gradient (OAC1)	R83		'MAL[c] + P[m] --> MAL[m] + P[c]'	Malate/Phosphate antiporter	R83		'OAA[c] + 2 H[i] --> OAA[m] + 2 H[m]'	Mitochondrial oxaloacetate import via proton gradient (OAC1)	R83		'OAA[c] + 2 H[i] --> OAA[m] + 2 H[m]'	Mitochondrial oxaloacetate import via proton gradient (OAC1)	R83		'OAA[c] + 2 H[i] --> OAA[m] + 2 H[m]'	Mitochondrial oxaloacetate import via proton gradient (OAC1)	R83		'OAA[c] + 2 H[i] --> OAA[m] + 2 H[m]'	Mitochondrial oxaloacetate import via proton gradient (OAC1)	R83		'OAA[c] + 2 H[i] --> OAA[m] + 2 H[m]'	Mitochondrial oxaloacetate import via proton gradient (OAC1)	R83		'OAA[c] + 2 H[i] --> OAA[m] + 2 H[m]'	Mitochondrial oxaloacetate import via proton gradient (OAC1)
R84		'H-CoA[m] --> H-CoA[c]'	Coenzyme A balance maintenance (to compensation simplified Acyl-CoA transfer)	R84		'H-CoA[m] --> H-CoA[c]'	Coenzyme A balance maintenance (to compensation simplified Acyl-CoA transfer)	R84		'H-CoA[m] --> H-CoA[c]'	Coenzyme A balance maintenance (to compensation simplified Acyl-CoA transfer)	R84		'H-CoA[m] --> H-CoA[c]'	Coenzyme A balance maintenance (to compensation simplified Acyl-CoA transfer)	R84		'OAA[c] + 2 H[i] --> OAA[m] + 2 H[m]'	Mitochondrial oxaloacetate import via proton gradient (OAC1)	R84		'H-CoA[m] --> H-CoA[c]'	Coenzyme A balance maintenance (to compensation simplified Acyl-CoA transfer)	R84		'H-CoA[m] --> H-CoA[c]'	Coenzyme A balance maintenance (to compensation simplified Acyl-CoA transfer)	R84		'H-CoA[m] --> H-CoA[c]'	Coenzyme A balance maintenance (to compensation simplified Acyl-CoA transfer)	R84		'H-CoA[m] --> H-CoA[c]'	Coenzyme A balance maintenance (to compensation simplified Acyl-CoA transfer)	R84		'H-CoA[m] --> H-CoA[c]'	Coenzyme A balance maintenance (to compensation simplified Acyl-CoA transfer)	R84		'H-CoA[m] --> H-CoA[c]'	Coenzyme A balance maintenance (to compensation simplified Acyl-CoA transfer)
R85		'AC-CoA[c] --> AC-CoA[m]'	Free acetyl-coenzyme A transport (total of Acyl-CoA:carnitine acyltransferase I (EC 2.3.1.7), Acyl-carnitine/carnitine translocase (antiporter), Acyl-CoA:carnitine acyltransferase II (EC 2.3.1.7))	R85		'AC-CoA[c] --> AC-CoA[m]'	Free acetyl-coenzyme A transport (total of Acyl-CoA:carnitine acyltransferase I (EC 2.3.1.7), Acyl-carnitine/carnitine translocase (antiporter), Acyl-CoA:carnitine acyltransferase II (EC 2.3.1.7))	R85		'AC-CoA[c] --> AC-CoA[m]'	Free acetyl-coenzyme A transport (total of Acyl-CoA:carnitine acyltransferase I (EC 2.3.1.7), Acyl-carnitine/carnitine translocase (antiporter), Acyl-CoA:carnitine acyltransferase II (EC 2.3.1.7))	R85		'AC-CoA[c] --> AC-CoA[m]'	Free acetyl-coenzyme A transport (total of Acyl-CoA:carnitine acyltransferase I (EC 2.3.1.7), Acyl-carnitine/carnitine translocase (antiporter), Acyl-CoA:carnitine acyltransferase II (EC 2.3.1.7))	R85		'H-CoA[m] --> H-CoA[c]'	Coenzyme A balance maintenance (to compensation simplified Acyl-CoA transfer)	R85		'AC-CoA[c] --> AC-CoA[m]'	Free acetyl-coenzyme A transport (total of Acyl-CoA:carnitine acyltransferase I (EC 2.3.1.7), Acyl-carnitine/carnitine translocase (antiporter), Acyl-CoA:carnitine acyltransferase II (EC 2.3.1.7))	R85		'AC-CoA[c] --> AC-CoA[m]'	Free acetyl-coenzyme A transport (total of Acyl-CoA:carnitine acyltransferase I (EC 2.3.1.7), Acyl-carnitine/carnitine translocase (antiporter), Acyl-CoA:carnitine acyltransferase II (EC 2.3.1.7))	R85		'AC-CoA[c] --> AC-CoA[m]'	Free acetyl-coenzyme A transport (total of Acyl-CoA:carnitine acyltransferase I (EC 2.3.1.7), Acyl-carnitine/carnitine translocase (antiporter), Acyl-CoA:carnitine acyltransferase II (EC 2.3.1.7))	R85		'AC-CoA[c] --> AC-CoA[m]'	Free acetyl-coenzyme A transport (total of Acyl-CoA:carnitine acyltransferase I (EC 2.3.1.7), Acyl-carnitine/carnitine translocase (antiporter), Acyl-CoA:carnitine acyltransferase II (EC 2.3.1.7))	R85		'AC-CoA[c] --> AC-CoA[m]'	Free acetyl-coenzyme A transport (total of Acyl-CoA:carnitine acyltransferase I (EC 2.3.1.7), Acyl-carnitine/carnitine translocase (antiporter), Acyl-CoA:carnitine acyltransferase II (EC 2.3.1.7))	R85		'AC-CoA[c] --> AC-CoA[m]'	Free acetyl-coenzyme A transport (total of Acyl-CoA:carnitine acyltransferase I (EC 2.3.1.7), Acyl-carnitine/carnitine translocase (antiporter), Acyl-CoA:carnitine acyltransferase II (EC 2.3.1.7))
R86		'NADH[c] + UQ6[m] + 4 H[m] --> NAD[c] + UQ6H2[m] + 4 H[i]'	Mitochondrial external NADH dehydrogenase (EC 1.6.5.3)	R86		'NADH[c] + UQ6[m] + 4 H[m] --> NAD[c] + UQ6H2[m] + 4 H[i]'	Mitochondrial external NADH dehydrogenase (EC 1.6.5.3)	R86		'NADH[c] + UQ6[m] + 4 H[m] --> NAD[c] + UQ6H2[m] + 4 H[i]'	Mitochondrial external NADH dehydrogenase (EC 1.6.5.3)	R86		'NADH[c] + UQ6[m] + 4 H[m] --> NAD[c] + UQ6H2[m] + 4 H[i]'	Mitochondrial external NADH dehydrogenase (EC 1.6.5.3)	R86		'AC-CoA[c] --> AC-CoA[m]'	Free acetyl-coenzyme A transport (total of Acyl-CoA:carnitine acyltransferase I (EC 2.3.1.7), Acyl-carnitine/carnitine translocase (antiporter), Acyl-CoA:carnitine acyltransferase II (EC 2.3.1.7))	R86		'NADH[c] + UQ6[m] + 4 H[m] --> NAD[c] + UQ6H2[m] + 4 H[i]'	Mitochondrial external NADH dehydrogenase (EC 1.6.5.3)	R86		'NADH[c] + UQ6[m] + 4 H[m] --> NAD[c] + UQ6H2[m] + 4 H[i]'	Mitochondrial external NADH dehydrogenase (EC 1.6.5.3)	R86		'NADH[c] + UQ6[m] + 4 H[m] --> NAD[c] + UQ6H2[m] + 4 H[i]'	Mitochondrial external NADH dehydrogenase (EC 1.6.5.3)	R86		'NADH[c] + UQ6[m] + 4 H[m] --> NAD[c] + UQ6H2[m] + 4 H[i]'	Mitochondrial external NADH dehydrogenase (EC 1.6.5.3)	R86		'2-OXO[c] + NH3 + NADPH[c] <--> GLU[c] + NADP[c]'	Glutamate dehydrogenase (NADP dependent) (EC 1.4.1.4)	R86		'2-OXO[c] + NH3 + NADPH[c] <--> GLU[c] + NADP[c]'	Glutamate dehydrogenase (NADP dependent) (EC 1.4.1.4)
R87		'NADH[m] + UQ6[m] + 4 H[m] --> NAD[m] + UQ6H2[m] + 4 H[i]'	Mitochondrial internal NADH dehydrogenase (EC 1.6.5.3)	R87		'NADH[m] + UQ6[m] + 4 H[m] --> NAD[m] + UQ6H2[m] + 4 H[i]'	Mitochondrial internal NADH dehydrogenase (EC 1.6.5.3)	R87		'NADH[m] + UQ6[m] + 4 H[m] --> NAD[m] + UQ6H2[m] + 4 H[i]'	Mitochondrial internal NADH dehydrogenase (EC 1.6.5.3)	R87		'NADH[m] + UQ6[m] + 4 H[m] --> NAD[m] + UQ6H2[m] + 4 H[i]'	Mitochondrial internal NADH dehydrogenase (EC 1.6.5.3)	R87		'NADH[c] + UQ6[m] + 4 H[m] --> NAD[c] + UQ6H2[m] + 4 H[i]'	Mitochondrial external NADH dehydrogenase (EC 1.6.5.3)	R87		'NADH[m] + UQ6[m] + 4 H[m] --> NAD[m] + UQ6H2[m] + 4 H[i]'	Mitochondrial internal NADH dehydrogenase (EC 1.6.5.3)	R87		'NADH[m] + UQ6[m] + 4 H[m] --> NAD[m] + UQ6H2[m] + 4 H[i]'	Mitochondrial internal NADH dehydrogenase (EC 1.6.5.3)	R87		'NADH[m] + UQ6[m] + 4 H[m] --> NAD[m] + UQ6H2[m] + 4 H[i]'	Mitochondrial internal NADH dehydrogenase (EC 1.6.5.3)	R87		'NADH[m] + UQ6[m] + 4 H[m] --> NAD[m] + UQ6H2[m] + 4 H[i]'	Mitochondrial internal NADH dehydrogenase (EC 1.6.5.3)	R87		'PYR[c] + GLU[c] --> ALA[c] + 2-OXO[c]'	Alanine aminotransferase (EC 2.6.1.2)	R87		'PYR[c] + GLU[c] --> ALA[c] + 2-OXO[c]'	Alanine aminotransferase (EC 2.6.1.2)
R88		'UQ6H2[m] + 6 H[m] + 0.5 O2 --> UQ6[m] + 6 H[i]'	Cytochrom bc1 + Cytochrom c oxidase (Complex III + IV)	R88		'UQ6H2[m] + 6 H[m] + 0.5 O2 --> UQ6[m] + 6 H[i]'	Cytochrom bc1 + Cytochrom c oxidase (Complex III + IV)	R88		'UQ6H2[m] + 6 H[m] + 0.5 O2 --> UQ6[m] + 6 H[i]'	Cytochrom bc1 + Cytochrom c oxidase (Complex III + IV)	R88		'UQ6H2[m] + 6 H[m] + 0.5 O2 --> UQ6[m] + 6 H[i]'	Cytochrom bc1 + Cytochrom c oxidase (Complex III + IV)	R88		'NADH[m] + UQ6[m] + 4 H[m] --> NAD[m] + UQ6H2[m] + 4 H[i]'	Mitochondrial internal NADH dehydrogenase (EC 1.6.5.3)	R88		'UQ6H2[m] + 6 H[m] + 0.5 O2 --> UQ6[m] + 6 H[i]'	Cytochrom bc1 + Cytochrom c oxidase (Complex III + IV)	R88		'UQ6H2[m] + 6 H[m] + 0.5 O2 --> UQ6[m] + 6 H[i]'	Cytochrom bc1 + Cytochrom c oxidase (Complex III + IV)	R88		'UQ6H2[m] + 6 H[m] + 0.5 O2 --> UQ6[m] + 6 H[i]'	Cytochrom bc1 + Cytochrom c oxidase (Complex III + IV)	R88		'UQ6H2[m] + 6 H[m] + 0.5 O2 --> UQ6[m] + 6 H[i]'	Cytochrom bc1 + Cytochrom c oxidase (Complex III + IV)	R88		'NADH[c] + UQ6[m] + 4 H[m] --> NAD[c] + UQ6H2[m] + 4 H[i]'	Mitochondrial external NADH dehydrogenase (EC 1.6.5.3)	R88		'NADH[c] + UQ6[m] + 4 H[m] --> NAD[c] + UQ6H2[m] + 4 H[i]'	Mitochondrial external NADH dehydrogenase (EC 1.6.5.3)
R89		'ADP[m] + 3.3 H[i] + P[m] <--> ATP[m] + 3.3 H[m]'	Mitochondrial ATP synthase (EC 3.6.3.14)	R89		'ADP[m] + 3.3 H[i] + P[m] <--> ATP[m] + 3.3 H[m]'	Mitochondrial ATP synthase (EC 3.6.3.14)	R89		'ADP[m] + 3.3 H[i] + P[m] <--> ATP[m] + 3.3 H[m]'	Mitochondrial ATP synthase (EC 3.6.3.14)	R89		'ADP[m] + 3.3 H[i] + P[m] <--> ATP[m] + 3.3 H[m]'	Mitochondrial ATP synthase (EC 3.6.3.14)	R89		'UQ6H2[m] + 6 H[m] + 0.5 O2 --> UQ6[m] + 6 H[i]'	Cytochrom bc1 + Cytochrom c oxidase (Complex III + IV)	R89		'ADP[m] + 3.3 H[i] + P[m] <--> ATP[m] + 3.3 H[m]'	Mitochondrial ATP synthase (EC 3.6.3.14)	R89		'ADP[m] + 3.3 H[i] + P[m] <--> ATP[m] + 3.3 H[m]'	Mitochondrial ATP synthase (EC 3.6.3.14)	R89		'ADP[m] + 3.3 H[i] + P[m] <--> ATP[m] + 3.3 H[m]'	Mitochondrial ATP synthase (EC 3.6.3.14)	R89		'ADP[m] + 3.3 H[i] + P[m] <--> ATP[m] + 3.3 H[m]'	Mitochondrial ATP synthase (EC 3.6.3.14)	R89		'NADH[m] + UQ6[m] + 4 H[m] --> NAD[m] + UQ6H2[m] + 4 H[i]'	Mitochondrial internal NADH dehydrogenase (EC 1.6.5.3)	R89		'NADH[m] + UQ6[m] + 4 H[m] --> NAD[m] + UQ6H2[m] + 4 H[i]'	Mitochondrial internal NADH dehydrogenase (EC 1.6.5.3)
R90		'ADP[c] + H[e] + P[c] <-- ATP[c] + H[c]'	Plasma membrane ATPase (EC 3.6.3.6)	R90		'ADP[c] + H[e] + P[c] <-- ATP[c] + H[c]'	Plasma membrane ATPase (EC 3.6.3.6)	R90		'ADP[c] + H[e] + P[c] <-- ATP[c] + H[c]'	Plasma membrane ATPase (EC 3.6.3.6)	R90		'ADP[c] + H[e] + P[c] <-- ATP[c] + H[c]'	Plasma membrane ATPase (EC 3.6.3.6)	R90		'ADP[m] + 3.3 H[i] + P[m] <--> ATP[m] + 3.3 H[m]'	Mitochondrial ATP synthase (EC 3.6.3.14)	R90		'ADP[c] + H[e] + P[c] <-- ATP[c] + H[c]'	Plasma membrane ATPase (EC 3.6.3.6)	R90		'ADP[c] + H[e] + P[c] <-- ATP[c] + H[c]'	Plasma membrane ATPase (EC 3.6.3.6)	R90		'ADP[c] + H[e] + P[c] <-- ATP[c] + H[c]'	Plasma membrane ATPase (EC 3.6.3.6)	R90		'ADP[c] + H[e] + P[c] <-- ATP[c] + H[c]'	Plasma membrane ATPase (EC 3.6.3.6)	R90		'UQ6H2[m] + 6 H[m] + 0.5 O2 --> UQ6[m] + 6 H[i]'	Cytochrom bc1 + Cytochrom c oxidase (Complex III + IV)	R90		'UQ6H2[m] + 6 H[m] + 0.5 O2 --> UQ6[m] + 6 H[i]'	Cytochrom bc1 + Cytochrom c oxidase (Complex III + IV)
R91		'AMP[c] + ATP[c] --> 2 ADP[c]'	Cytosolic adenylate kinase (EC 2.7.4.3)	R91		'AMP[c] + ATP[c] --> 2 ADP[c]'	Cytosolic adenylate kinase (EC 2.7.4.3)	R91		'AMP[c] + ATP[c] --> 2 ADP[c]'	Cytosolic adenylate kinase (EC 2.7.4.3)	R91		'AMP[c] + ATP[c] --> 2 ADP[c]'	Cytosolic adenylate kinase (EC 2.7.4.3)	R91		'ADP[c] + H[e] + P[c] <-- ATP[c] + H[c]'	Plasma membrane ATPase (EC 3.6.3.6)	R91		'AMP[c] + ATP[c] --> 2 ADP[c]'	Cytosolic adenylate kinase (EC 2.7.4.3)	R91		'AMP[c] + ATP[c] --> 2 ADP[c]'	Cytosolic adenylate kinase (EC 2.7.4.3)	R91		'AMP[c] + ATP[c] --> 2 ADP[c]'	Cytosolic adenylate kinase (EC 2.7.4.3)	R91		'AMP[c] + ATP[c] --> 2 ADP[c]'	Cytosolic adenylate kinase (EC 2.7.4.3)	R91		'ADP[m] + 3.3 H[i] + P[m] <--> ATP[m] + 3.3 H[m]'	Mitochondrial ATP synthase (EC 3.6.3.14)	R91		'ADP[m] + 3.3 H[i] + P[m] <--> ATP[m] + 3.3 H[m]'	Mitochondrial ATP synthase (EC 3.6.3.14)
R92		'AMP[m] + ATP[m] --> 2 ADP[m]'	Mitochondrial adenylate kinase (EC 2.7.4.3)	R92		'AMP[m] + ATP[m] --> 2 ADP[m]'	Mitochondrial adenylate kinase (EC 2.7.4.3)	R92		'AMP[m] + ATP[m] --> 2 ADP[m]'	Mitochondrial adenylate kinase (EC 2.7.4.3)	R92		'AMP[m] + ATP[m] --> 2 ADP[m]'	Mitochondrial adenylate kinase (EC 2.7.4.3)	R92		'AMP[c] + ATP[c] --> 2 ADP[c]'	Cytosolic adenylate kinase (EC 2.7.4.3)	R92		'AMP[m] + ATP[m] --> 2 ADP[m]'	Mitochondrial adenylate kinase (EC 2.7.4.3)	R92		'AMP[m] + ATP[m] --> 2 ADP[m]'	Mitochondrial adenylate kinase (EC 2.7.4.3)	R92		'AMP[m] + ATP[m] --> 2 ADP[m]'	Mitochondrial adenylate kinase (EC 2.7.4.3)	R92		'AMP[m] + ATP[m] --> 2 ADP[m]'	Mitochondrial adenylate kinase (EC 2.7.4.3)	R92		'ADP[c] + H[e] + P[c] <-- ATP[c] + H[c]'	Plasma membrane ATPase (EC 3.6.3.6)	R92		'ADP[c] + H[e] + P[c] <-- ATP[c] + H[c]'	Plasma membrane ATPase (EC 3.6.3.6)
R93		'PP[c] --> 2 P[c]'	Cytosolic pyrophosphate hydrolyzation	R93		'PP[c] --> 2 P[c]'	Cytosolic pyrophosphate hydrolyzation	R93		'PP[c] --> 2 P[c]'	Cytosolic pyrophosphate hydrolyzation	R93		'PP[c] --> 2 P[c]'	Cytosolic pyrophosphate hydrolyzation	R93		'AMP[m] + ATP[m] --> 2 ADP[m]'	Mitochondrial adenylate kinase (EC 2.7.4.3)	R93		'PP[c] --> 2 P[c]'	Cytosolic pyrophosphate hydrolyzation	R93		'PP[c] --> 2 P[c]'	Cytosolic pyrophosphate hydrolyzation	R93		'PP[c] --> 2 P[c]'	Cytosolic pyrophosphate hydrolyzation	R93		'PP[c] --> 2 P[c]'	Cytosolic pyrophosphate hydrolyzation	R93		'AMP[c] + ATP[c] --> 2 ADP[c]'	Cytosolic adenylate kinase (EC 2.7.4.3)	R93		'AMP[c] + ATP[c] --> 2 ADP[c]'	Cytosolic adenylate kinase (EC 2.7.4.3)
R94		'PP[m] --> 2 P[m]'	Mitochondrial pyrophosphate hydrolyzation	R94		'PP[m] --> 2 P[m]'	Mitochondrial pyrophosphate hydrolyzation	R94		'PP[m] --> 2 P[m]'	Mitochondrial pyrophosphate hydrolyzation	R94		'PP[m] --> 2 P[m]'	Mitochondrial pyrophosphate hydrolyzation	R94		'PP[c] --> 2 P[c]'	Cytosolic pyrophosphate hydrolyzation	R94		'PP[m] --> 2 P[m]'	Mitochondrial pyrophosphate hydrolyzation	R94		'PP[m] --> 2 P[m]'	Mitochondrial pyrophosphate hydrolyzation	R94		'PP[m] --> 2 P[m]'	Mitochondrial pyrophosphate hydrolyzation	R94		'PP[m] --> 2 P[m]'	Mitochondrial pyrophosphate hydrolyzation	R94		'AMP[m] + ATP[m] --> 2 ADP[m]'	Mitochondrial adenylate kinase (EC 2.7.4.3)	R94		'AMP[m] + ATP[m] --> 2 ADP[m]'	Mitochondrial adenylate kinase (EC 2.7.4.3)
R95		'ATP[c] --> ADP[c] + P[c]'	ATP hydrolysis	R95		'ATP[c] --> ADP[c] + P[c]'	ATP hydrolysis	R95		'ATP[c] --> ADP[c] + P[c]'	ATP hydrolysis	R95		'ATP[c] --> ADP[c] + P[c]'	ATP hydrolysis	R95		'PP[m] --> 2 P[m]'	Mitochondrial pyrophosphate hydrolyzation	R95		'ATP[c] --> ADP[c] + P[c]'	ATP hydrolysis	R95		'ATP[c] --> ADP[c] + P[c]'	ATP hydrolysis	R95		'ATP[c] --> ADP[c] + P[c]'	ATP hydrolysis	R95		'ATP[c] --> ADP[c] + P[c]'	ATP hydrolysis	R95		'PP[c] --> 2 P[c]'	Cytosolic pyrophosphate hydrolyzation	R95		'PP[c] --> 2 P[c]'	Cytosolic pyrophosphate hydrolyzation
R96		'5215 NH3 + 1522 G6P[c] + 722 F6P[c] + 132 RIBO-5P[c] + 277 E-4P[c] + 88 GA3P[c] + 557 3-PG[c] + 524 PEP[c] + 241 PYR[c] + 1621 PYR[m] + 2781 AC-CoA[c] + 893 OAA[c] + 284 2-OXO[c] + 786 2-OXO[m] + 6470 NADPH[c] + 5068 NADPH[m] + 4362 ATP[c] + 2360 ATP[m] + 934 NAD[c] + 1081 NAD[m] --> Biomass[c] + Biomass[m] + 6470 NADP[c] + 5068 NADP[m] + 4362 ADP[c] + 2360 ADP[m] + 4362 P[c] + 2360 P[m] + 934 N…	Biomass formation	R96		'5215 NH3 + 1522 G6P[c] + 722 F6P[c] + 132 RIBO-5P[c] + 277 E-4P[c] + 88 GA3P[c] + 557 3-PG[c] + 524 PEP[c] + 241 PYR[c] + 1621 PYR[m] + 2781 AC-CoA[c] + 893 OAA[c] + 284 2-OXO[c] + 786 2-OXO[m] + 6470 NADPH[c] + 5068 NADPH[m] + 4362 ATP[c] + 2360 ATP[m] + 934 NAD[c] + 1081 NAD[m] --> Biomass[c] + Biomass[m] + 6470 NADP[c] + 5068 NADP[m] + 4362 ADP[c] + 2360 ADP[m] + 4362 P[c] + 2360 P[m] + 934 N…	Biomass formation	R96		'5215 NH3 + 1522 G6P[c] + 722 F6P[c] + 132 RIBO-5P[c] + 277 E-4P[c] + 88 GA3P[c] + 557 3-PG[c] + 524 PEP[c] + 241 PYR[c] + 1621 PYR[m] + 2781 AC-CoA[c] + 893 OAA[c] + 284 2-OXO[c] + 786 2-OXO[m] + 6470 NADPH[c] + 5068 NADPH[m] + 4362 ATP[c] + 2360 ATP[m] + 934 NAD[c] + 1081 NAD[m] --> Biomass[c] + Biomass[m] + 6470 NADP[c] + 5068 NADP[m] + 4362 ADP[c] + 2360 ADP[m] + 4362 P[c] + 2360 P[m] + 934 N…	Biomass formation	R96		'5215 NH3 + 1522 G6P[c] + 722 F6P[c] + 132 RIBO-5P[c] + 277 E-4P[c] + 88 GA3P[c] + 557 3-PG[c] + 524 PEP[c] + 241 PYR[c] + 1621 PYR[m] + 2781 AC-CoA[c] + 893 OAA[c] + 284 2-OXO[c] + 786 2-OXO[m] + 6470 NADPH[c] + 5068 NADPH[m] + 4362 ATP[c] + 2360 ATP[m] + 934 NAD[c] + 1081 NAD[m] --> Biomass[c] + Biomass[m] + 6470 NADP[c] + 5068 NADP[m] + 4362 ADP[c] + 2360 ADP[m] + 4362 P[c] + 2360 P[m] + 934 N…	Biomass formation	R96		'ATP[c] --> ADP[c] + P[c]'	ATP hydrolysis	R96		'5215 NH3 + 1522 G6P[c] + 722 F6P[c] + 132 RIBO-5P[c] + 277 E-4P[c] + 88 GA3P[c] + 557 3-PG[c] + 524 PEP[c] + 241 PYR[c] + 1621 PYR[m] + 2781 AC-CoA[c] + 893 OAA[c] + 284 2-OXO[c] + 786 2-OXO[m] + 6470 NADPH[c] + 5068 NADPH[m] + 4362 ATP[c] + 2360 ATP[m] + 934 NAD[c] + 1081 NAD[m] --> Biomass[c] + Biomass[m] + 6470 NADP[c] + 5068 NADP[m] + 4362 ADP[c] + 2360 ADP[m] + 4362 P[c] + 2360 P[m] + 934 N…	Biomass formation	R96		'5215 NH3 + 1522 G6P[c] + 722 F6P[c] + 132 RIBO-5P[c] + 277 E-4P[c] + 88 GA3P[c] + 557 3-PG[c] + 524 PEP[c] + 241 PYR[c] + 1621 PYR[m] + 2781 AC-CoA[c] + 893 OAA[c] + 284 2-OXO[c] + 786 2-OXO[m] + 6470 NADPH[c] + 5068 NADPH[m] + 4362 ATP[c] + 2360 ATP[m] + 934 NAD[c] + 1081 NAD[m] --> Biomass[c] + Biomass[m] + 6470 NADP[c] + 5068 NADP[m] + 4362 ADP[c] + 2360 ADP[m] + 4362 P[c] + 2360 P[m] + 934 N…	Biomass formation	R96		'5215 NH3 + 1522 G6P[c] + 722 F6P[c] + 132 RIBO-5P[c] + 277 E-4P[c] + 88 GA3P[c] + 557 3-PG[c] + 524 PEP[c] + 241 PYR[c] + 1621 PYR[m] + 2781 AC-CoA[c] + 893 OAA[c] + 284 2-OXO[c] + 786 2-OXO[m] + 6470 NADPH[c] + 5068 NADPH[m] + 4362 ATP[c] + 2360 ATP[m] + 934 NAD[c] + 1081 NAD[m] --> Biomass[c] + Biomass[m] + 6470 NADP[c] + 5068 NADP[m] + 4362 ADP[c] + 2360 ADP[m] + 4362 P[c] + 2360 P[m] + 934 N…	Biomass formation	R96		'5215 NH3 + 1522 G6P[c] + 722 F6P[c] + 132 RIBO-5P[c] + 277 E-4P[c] + 88 GA3P[c] + 557 3-PG[c] + 524 PEP[c] + 241 PYR[c] + 1621 PYR[m] + 2781 AC-CoA[c] + 893 OAA[c] + 284 2-OXO[c] + 786 2-OXO[m] + 6470 NADPH[c] + 5068 NADPH[m] + 4362 ATP[c] + 2360 ATP[m] + 934 NAD[c] + 1081 NAD[m] --> Biomass[c] + Biomass[m] + 6470 NADP[c] + 5068 NADP[m] + 4362 ADP[c] + 2360 ADP[m] + 4362 P[c] + 2360 P[m] + 934 N…	Biomass formation	R96		'PP[m] --> 2 P[m]'	Mitochondrial pyrophosphate hydrolyzation	R96		'PP[m] --> 2 P[m]'	Mitochondrial pyrophosphate hydrolyzation
R97		'Biomass[c] + Biomass[m] + 23000 ATP[c] + 29554 ATP[c] --> Biomass[e] + 23000 ADP[c] + 29554 ADP[c] + 23000 P[c] + 29554 P[c]'	Biomass maintenance	R97		'Biomass[c] + Biomass[m] + 23000 ATP[c] + 29554 ATP[c] --> Biomass[e] + 23000 ADP[c] + 29554 ADP[c] + 23000 P[c] + 29554 P[c]'	Biomass maintenance	R97		'Biomass[c] + Biomass[m] + 23000 ATP[c] + 29554 ATP[c] --> Biomass[e] + 23000 ADP[c] + 29554 ADP[c] + 23000 P[c] + 29554 P[c]'	Biomass maintenance	R97		'Biomass[c] + Biomass[m] + 23000 ATP[c] + 29554 ATP[c] --> Biomass[e] + 23000 ADP[c] + 29554 ADP[c] + 23000 P[c] + 29554 P[c]'	Biomass maintenance	R97		'5215 NH3 + 1522 G6P[c] + 722 F6P[c] + 132 RIBO-5P[c] + 277 E-4P[c] + 88 GA3P[c] + 557 3-PG[c] + 524 PEP[c] + 241 PYR[c] + 1621 PYR[m] + 2781 AC-CoA[c] + 893 OAA[c] + 284 2-OXO[c] + 786 2-OXO[m] + 6470 NADPH[c] + 5068 NADPH[m] + 4362 ATP[c] + 2360 ATP[m] + 934 NAD[c] + 1081 NAD[m] --> Biomass[c] + Biomass[m] + 6470 NADP[c] + 5068 NADP[m] + 4362 ADP[c] + 2360 ADP[m] + 4362 P[c] + 2360 P[m] + 934 N…	Biomass formation	R97		'Biomass[c] + Biomass[m] + 23000 ATP[c] + 29554 ATP[c] --> Biomass[e] + 23000 ADP[c] + 29554 ADP[c] + 23000 P[c] + 29554 P[c]'	Biomass maintenance	R97		'Biomass[c] + Biomass[m] + 23000 ATP[c] + 29554 ATP[c] --> Biomass[e] + 23000 ADP[c] + 29554 ADP[c] + 23000 P[c] + 29554 P[c]'	Biomass maintenance	R97		'Biomass[c] + Biomass[m] + 23000 ATP[c] + 29554 ATP[c] --> Biomass[e] + 23000 ADP[c] + 29554 ADP[c] + 23000 P[c] + 29554 P[c]'	Biomass maintenance	R97		'Biomass[c] + Biomass[m] + 23000 ATP[c] + 29554 ATP[c] --> Biomass[e] + 23000 ADP[c] + 29554 ADP[c] + 23000 P[c] + 29554 P[c]'	Biomass maintenance	R97		'ATP[c] --> ADP[c] + P[c]'	ATP hydrolysis	R97		'ATP[c] --> ADP[c] + P[c]'	ATP hydrolysis
R98		'E-4P[c] + PEP[c] --> DAHP[c] + P[c]'	3-deoxy-7-Phosphoheptulonate synthase (EC 2.5.1.54)	R98		'E-4P[c] + PEP[c] --> DAHP[c] + P[c]'	3-deoxy-7-Phosphoheptulonate synthase (EC 2.5.1.54)	R98		'E-4P[c] + PEP[c] --> DAHP[c] + P[c]'	3-deoxy-7-Phosphoheptulonate synthase (EC 2.5.1.54)	R98		'E-4P[c] + PEP[c] --> DAHP[c] + P[c]'	3-deoxy-7-Phosphoheptulonate synthase (EC 2.5.1.54)	R98		'Biomass[c] + Biomass[m] + 23000 ATP[c] + 29554 ATP[c] --> Biomass[e] + 23000 ADP[c] + 29554 ADP[c] + 23000 P[c] + 29554 P[c]'	Biomass maintenance	R98		'E-4P[c] + PEP[c] --> DAHP[c] + P[c]'	3-deoxy-7-Phosphoheptulonate synthase (EC 2.5.1.54)	R98		'E-4P[c] + PEP[c] --> DAHP[c] + P[c]'	3-deoxy-7-Phosphoheptulonate synthase (EC 2.5.1.54)	R98		'E-4P[c] + PEP[c] --> DAHP[c] + P[c]'	3-deoxy-7-Phosphoheptulonate synthase (EC 2.5.1.54)	R98		'E-4P[c] + PEP[c] --> DAHP[c] + P[c]'	3-deoxy-7-Phosphoheptulonate synthase (EC 2.5.1.54)	R98		'ATP[c] + Adenosine[c] --> ADP[c] + AMP[c]'	Adenosine kinase (EC 2.7.1.20)	R98		'ATP[c] + Adenosine[c] --> ADP[c] + AMP[c]'	Adenosine kinase (EC 2.7.1.20)
R99		'DAHP[c] --> DHQ[c] + P[c]'	3-Dehydroquinate synthase (EC 4.2.3.4)	R99		'DAHP[c] --> DHQ[c] + P[c]'	3-Dehydroquinate synthase (EC 4.2.3.4)	R99		'DAHP[c] --> DHQ[c] + P[c]'	3-Dehydroquinate synthase (EC 4.2.3.4)	R99		'DAHP[c] --> DHQ[c] + P[c]'	3-Dehydroquinate synthase (EC 4.2.3.4)	R99		'E-4P[c] + PEP[c] --> DAHP[c] + P[c]'	3-deoxy-7-Phosphoheptulonate synthase (EC 2.5.1.54)	R99		'DAHP[c] --> DHQ[c] + P[c]'	3-Dehydroquinate synthase (EC 4.2.3.4)	R99		'DAHP[c] --> DHQ[c] + P[c]'	3-Dehydroquinate synthase (EC 4.2.3.4)	R99		'DAHP[c] --> DHQ[c] + P[c]'	3-Dehydroquinate synthase (EC 4.2.3.4)	R99		'DAHP[c] --> DHQ[c] + P[c]'	3-Dehydroquinate synthase (EC 4.2.3.4)	R99		'5215 NH3 + 1522 G6P[c] + 722 F6P[c] + 132 RIBO-5P[c] + 277 E-4P[c] + 88 GA3P[c] + 557 3-PG[c] + 524 PEP[c] + 241 PYR[c] + 1621 PYR[m] + 2781 AC-CoA[c] + 893 OAA[c] + 284 2-OXO[c] + 786 2-OXO[m] + 6470 NADPH[c] + 5068 NADPH[m] + 4362 ATP[c] + 2360 ATP[m] + 934 NAD[c] + 1081 NAD[m] --> Biomass[c] + Biomass[m] + 6470 NADP[c] + 5068 NADP[m] + 4362 ADP[c] + 2360 ADP[m] + 4362 P[c] + 2360 P[m] + 934 N…	Biomass formation	R99		'5215 NH3 + 1522 G6P[c] + 722 F6P[c] + 132 RIBO-5P[c] + 277 E-4P[c] + 88 GA3P[c] + 557 3-PG[c] + 524 PEP[c] + 241 PYR[c] + 1621 PYR[m] + 2781 AC-CoA[c] + 893 OAA[c] + 284 2-OXO[c] + 786 2-OXO[m] + 6470 NADPH[c] + 5068 NADPH[m] + 4362 ATP[c] + 2360 ATP[m] + 934 NAD[c] + 1081 NAD[m] --> Biomass[c] + Biomass[m] + 6470 NADP[c] + 5068 NADP[m] + 4362 ADP[c] + 2360 ADP[m] + 4362 P[c] + 2360 P[m] + 934 N…	Biomass formation
R100		'DHQ[c] --> DHS[c]'	3-Dehydroquinate dehydratase (EC 4.2.1.10)	R100		'DHQ[c] --> DHS[c]'	3-Dehydroquinate dehydratase (EC 4.2.1.10)	R100		'DHQ[c] --> DHS[c]'	3-Dehydroquinate dehydratase (EC 4.2.1.10)	R100		'DHQ[c] --> DHS[c]'	3-Dehydroquinate dehydratase (EC 4.2.1.10)	R100		'DAHP[c] --> DHQ[c] + P[c]'	3-Dehydroquinate synthase (EC 4.2.3.4)	R100		'DHQ[c] --> DHS[c]'	3-Dehydroquinate dehydratase (EC 4.2.1.10)	R100		'DHQ[c] --> DHS[c]'	3-Dehydroquinate dehydratase (EC 4.2.1.10)	R100		'DHQ[c] --> DHS[c]'	3-Dehydroquinate dehydratase (EC 4.2.1.10)	R100		'DHQ[c] --> DHS[c]'	3-Dehydroquinate dehydratase (EC 4.2.1.10)	R100		'Biomass[c] + Biomass[m] + 23000 ATP[c] + 29554 ATP[c] --> Biomass[e] + 23000 ADP[c] + 29554 ADP[c] + 23000 P[c] + 29554 P[c]'	Biomass maintenance	R100		'Biomass[c] + Biomass[m] + 23000 ATP[c] + 29554 ATP[c] --> Biomass[e] + 23000 ADP[c] + 29554 ADP[c] + 23000 P[c] + 29554 P[c]'	Biomass maintenance
R101		'DHS[c] + NADPH[c] --> SHIKI[c] + NADP[c]'	Shikimate dehydrogenase (EC 1.1.1.25)	R101		'DHS[c] --> Protocatechuate[c]'	3-Dehydroshikimate dehydratase (EC 4.2.1.118)	R101		'DHS[c] + NADPH[c] --> Shikimate[c] + NADP[c]'	Shikimate dehydrogenase (EC 1.1.1.25)	R101		'DHS[c] + NADPH[c] --> SHIKI[c] + NADP[c]'	Shikimate dehydrogenase (EC 1.1.1.25)	R101		'DHQ[c] --> DHS[c]'	3-Dehydroquinate dehydratase (EC 4.2.1.10)	R101		'DHS[c] + NADPH[c] --> Shikimate[c] + NADP[c]'	Shikimate dehydrogenase (EC 1.1.1.25)	R101		'DHS[c] + NADPH[c] --> Shikimate[c] + NADP[c]'	Shikimate dehydrogenase (EC 1.1.1.25)	R101		'DHS[c] + NADPH[c] --> Shikimate[c] + NADP[c]'	Shikimate dehydrogenase (EC 1.1.1.25)	R101		'DHS[c] + NADPH[c] --> Shikimate[c] + NADP[c]'	Shikimate dehydrogenase (EC 1.1.1.25)	R101		'E-4P[c] + PEP[c] --> DAHP[c] + P[c]'	3-deoxy-7-Phosphoheptulonate synthase (EC 2.5.1.54)	R101		'E-4P[c] + PEP[c] --> DAHP[c] + P[c]'	3-deoxy-7-Phosphoheptulonate synthase (EC 2.5.1.54)
	};			R102		'Protocatechuate[c] --> Catechol[c] + CO2'	Protocatechuate decarboxylase (EC 4.1.1.63)	R102		'Shikimate[c] + ATP[c] --> Shikimate-3-P[c] + ADP[c]'	Shikimate kinase (EC 2.7.1.71)	R102		'SHIKI[c] + ATP[c] --> SHIKI-3-P[c] + ADP[c]'	Shikimate kinase (EC 2.7.1.71)	R102		'DHS[c] + NADPH[c] --> SHIKI[c] + NADP[c]'	Shikimate dehydrogenase (EC 1.1.1.25)	R102		'Shikimate[c] + ATP[c] --> Shikimate-3-P[c] + ADP[c]'	Shikimate kinase (EC 2.7.1.71)	R102		'Shikimate[c] + ATP[c] --> Shikimate-3-P[c] + ADP[c]'	Shikimate kinase (EC 2.7.1.71)	R102		'Shikimate[c] + ATP[c] --> Shikimate-3-P[c] + ADP[c]'	Shikimate kinase (EC 2.7.1.71)	R102		'Shikimate[c] + ATP[c] --> Shikimate-3-P[c] + ADP[c]'	Shikimate kinase (EC 2.7.1.71)	R102		'DAHP[c] --> DHQ[c] + P[c]'	3-Dehydroquinate synthase (EC 4.2.3.4)	R102		'DAHP[c] --> DHQ[c] + P[c]'	3-Dehydroquinate synthase (EC 4.2.3.4)
	mnet = CalculateFluxModes(ReactionFormulas,CreateFluxModeOpts('parse-only',true));			R103		'Catechol[c] + O2 --> Muconate[c]'	Catechol 1,2-dioxygenase (EC 1.13.11.1)	R103		'Shikimate-3-P[c] + PEP[c] --> Carboxyvinyl-Shikimate-3-P[c] + P[c]'	5-Enolpyruvylshikimate-3-phosphate synthetase (EC 2.5.1.19)	R103		'SHIKI-3-P[c] + PEP[c] --> CV-SHIKI-3-P[c] + P[c]'	5-Enolpyruvylshikimate-3-phosphate synthetase (EC 2.5.1.19)	R103		'SHIKI[c] + ATP[c] --> SHIKI-3-P[c] + ADP[c]'	Shikimate kinase (EC 2.7.1.71)	R103		'Shikimate-3-P[c] + PEP[c] --> Carboxyvinyl-Shikimate-3-P[c] + P[c]'	5-Enolpyruvylshikimate-3-phosphate synthetase (EC 2.5.1.19)	R103		'Shikimate-3-P[c] + PEP[c] --> Carboxyvinyl-Shikimate-3-P[c] + P[c]'	5-Enolpyruvylshikimate-3-phosphate synthetase (EC 2.5.1.19)	R103		'Shikimate-3-P[c] + PEP[c] --> Carboxyvinyl-Shikimate-3-P[c] + P[c]'	5-Enolpyruvylshikimate-3-phosphate synthetase (EC 2.5.1.19)	R103		'Shikimate-3-P[c] + PEP[c] --> Carboxyvinyl-Shikimate-3-P[c] + P[c]'	5-Enolpyruvylshikimate-3-phosphate synthetase (EC 2.5.1.19)	R103		'DHQ[c] --> DHS[c]'	3-Dehydroquinate dehydratase (EC 4.2.1.10)	R103		'DHQ[c] --> DHS[c]'	3-Dehydroquinate dehydratase (EC 4.2.1.10)
					};			R104		'Carboxyvinyl-Shikimate-3-P[c] --> Chorismate[c] + P[c]'	Chorismate synthase (EC 4.2.3.5)	R104		'CV-SHIKI-3-P[c] --> CHOR[c] + P[c]'	Chorismate synthase (EC 4.2.3.5)	R104		'SHIKI-3-P[c] + PEP[c] --> CV-SHIKI-3-P[c] + P[c]'	5-Enolpyruvylshikimate-3-phosphate synthetase (EC 2.5.1.19)	R104		'Carboxyvinyl-Shikimate-3-P[c] --> Chorismate[c] + P[c]'	Chorismate synthase (EC 4.2.3.5)	R104		'Carboxyvinyl-Shikimate-3-P[c] --> Chorismate[c] + P[c]'	Chorismate synthase (EC 4.2.3.5)	R104		'Carboxyvinyl-Shikimate-3-P[c] --> Chorismate[c] + P[c]'	Chorismate synthase (EC 4.2.3.5)	R104		'Carboxyvinyl-Shikimate-3-P[c] --> Chorismate[c] + P[c]'	Chorismate synthase (EC 4.2.3.5)	R104		'DHS[c] + NADPH[c] --> Shikimate[c] + NADP[c]'	Shikimate dehydrogenase (EC 1.1.1.25)	R104		'DHS[c] + NADPH[c] --> Shikimate[c] + NADP[c]'	Shikimate dehydrogenase (EC 1.1.1.25)
					mnet = CalculateFluxModes(ReactionFormulas,CreateFluxModeOpts('parse-only',true));			R105		'Chorismate[c] --> 4-Hydroxybenzoate[c] + PYR[c]'	Chorismate lyase (EC 4.1.3.40)	R105		'CHOR[c] + GLN[c] --> 4A-4D-CHOR[c] + GLU[c]'	4-Amino-4-deoxychorismate synthase (EC 2.6.1.85)	R105		'CV-SHIKI-3-P[c] --> CHOR[c] + P[c]'	Chorismate synthase (EC 4.2.3.5)	R105		'Chorismate[c] --> Prephenate[c]'	Chorismate mutase (EC 5.4.99.5)	R105		'Chorismate[c] --> Prephenate[c]'	Chorismate mutase (EC 5.4.99.5)	R105		'Chorismate[c] --> Prephenate[c]'	Chorismate mutase (EC 5.4.99.5)	R105		'Chorismate[c] --> Prephenate[c]'	Chorismate mutase (EC 5.4.99.5)	R105		'Shikimate[c] + ATP[c] --> Shikimate-3-P[c] + ADP[c]'	Shikimate kinase (EC 2.7.1.71)	R105		'Shikimate[c] + ATP[c] --> Shikimate-3-P[c] + ADP[c]'	Shikimate kinase (EC 2.7.1.71)
									};			R106		'4A-4D-CHOR[c] --> pABA[c] + PYR[c]'	4-Amino-4-deoxychorismate lyase (EC 4.1.3.38)	R106		'CHOR[c] + GLN[c] --> 4A-4D-CHOR[c] + GLU[c]'	4-Amino-4-deoxychorismate synthase (EC 2.6.1.85)	R106		'Prephenate[c] --> Phenylpyruvate[c] + CO2'	Prephenate dehydratase (EC 4.2.1.51)	R106		'Prephenate[c] + NADP[c] --> p-Hydroxyphenylpyruvate[c] + CO2 + NADPH[c]'	Prephenate dehydrogenase (EC 1.3.1.13)	R106		'Prephenate[c] + NADP[c] --> p-Hydroxyphenylpyruvate[c] + CO2 + NADPH[c]'	Prephenate dehydrogenase (EC 1.3.1.13)	R106		'Prephenate[c] --> Phenylpyruvate[c] + CO2'	Prephenate dehydratase (EC 4.2.1.51)	R106		'Shikimate-3-P[c] + PEP[c] --> Carboxyvinyl-Shikimate-3-P[c] + P[c]'	5-Enolpyruvylshikimate-3-phosphate synthetase (EC 2.5.1.19)	R106		'Shikimate-3-P[c] + PEP[c] --> Carboxyvinyl-Shikimate-3-P[c] + P[c]'	5-Enolpyruvylshikimate-3-phosphate synthetase (EC 2.5.1.19)
									mnet = CalculateFluxModes(ReactionFormulas,CreateFluxModeOpts('parse-only',true));			R107		'GLU[c] + NH3 + ATP[c] --> GLN[c] + ADP[c] + P[c]'	Glutamine synthetase (EC 6.3.1.2)	R107		'4A-4D-CHOR[c] --> pABA[c] + PYR[c]'	4-Amino-4-deoxychorismate lyase (EC 4.1.3.38)	R107		'Phenylpyruvate[c] --> Phenylacetaldehyde[c] + CO2'	Phenylpyruvate decarboxylase (EC 4.1.1.43)	R107		'p-Hydroxyphenylpyruvate[c] + GLU[c] --> TYR[c] + 2-OXO[c]'	Aromatic amino acid transferase (EC 2.6.1.57)	R107		'p-Hydroxyphenylpyruvate[c] + GLU[c] --> TYR[c] + 2-OXO[c]'	Aromatic amino acid transferase (EC 2.6.1.57)	R107		'Phenylpyruvate[c] + GLU[c] --> PHE[c] + 2-OXO[c]'	Aromatic amino acid transferase (EC 2.6.1.57)	R107		'Carboxyvinyl-Shikimate-3-P[c] --> Chorismate[c] + P[c]'	Chorismate synthase (EC 4.2.3.5)	R107		'Carboxyvinyl-Shikimate-3-P[c] --> Chorismate[c] + P[c]'	Chorismate synthase (EC 4.2.3.5)
													};			R108		'GLU[c] + NH3 + ATP[c] --> GLN[c] + ADP[c] + P[c]'	Glutamine synthetase (EC 6.3.1.2)	R108		'Phenylacetaldehyde[c] + NADH[c] --> Phenylethanol[c] + NAD[c]'	aryl-Alcohol dehydrogenase (EC 1.1.1.90)	R108		'TYR[c] --> p-Coumarate[c] + NH3'	Tyrosine ammonia-lyase (EC 4.3.1.23)	R108		'TYR[c] --> p-Coumarate[c] + NH3'	Tyrosine ammonia-lyase (EC 4.3.1.23)	R108		'PHE[c] --> t-Cinnamate[c] + NH3'	Phenylalanine ammonia-lyase (EC 4.3.1.24)	R108		'Chorismate[c] --> Prephenate[c]'	Chorismate mutase (EC 5.4.99.5)	R108		'Chorismate[c] --> Prephenate[c]'	Chorismate mutase (EC 5.4.99.5)
													mnet = CalculateFluxModes(ReactionFormulas,CreateFluxModeOpts('parse-only',true));				};				};			R109		'2-OXO[c] + NH3 + NADPH[c] <--> GLU[c] + NADP[c]'	Glutamate dehydrogenase (NADP dependent) (EC 1.4.1.4)	R109		'2-OXO[c] + NH3 + NADPH[c] <--> GLU[c] + NADP[c]'	Glutamate dehydrogenase (NADP dependent) (EC 1.4.1.4)	R109		't-Cinnamate[c] --> Styrene[c] + CO2'	trans-Cinnamate decarboxylase	R109		'Prephenate[c] + NADP[c] --> 4-HPP[c] + CO2 + NADPH[c]'	Prephenate dehydrogenase (EC 1.3.1.13)	R109		'Prephenate[c] + NADP[c] --> 4-HPP[c] + CO2 + NADPH[c]'	Prephenate dehydrogenase (EC 1.3.1.13)
																	mnet = CalculateFluxModes(ReactionFormulas,CreateFluxModeOpts('parse-only',true));				mnet = CalculateFluxModes(ReactionFormulas,CreateFluxModeOpts('parse-only',true));				};			R110		'p-Coumarate[c] + H-CoA[c] + ATP[c] --> p-Coumaroyl-CoA[c] + AMP[c] + PP[c]'	para-Coumarate-CoA ligase (EC 6.2.1.12)	R110		'2-OXO[c] + NH3 + NADPH[c] <--> GLU[c] + NADP[c]'	Glutamate dehydrogenase (NADP dependent) (EC 1.4.1.4)	R110		'4-HPP[c] --> 4-HPAA[c] + CO2'	Phenylpyruvate decarboxylase (EC 4.1.1.43)	R110		'4-HPP[c] --> 4-HPAA[c] + CO2'	Phenylpyruvate decarboxylase (EC 4.1.1.43)
																									mnet = CalculateFluxModes(ReactionFormulas,CreateFluxModeOpts('parse-only',true));			R111		'3 MAL-CoA[c] + p-Coumaroyl-CoA[c] --> 4 H-CoA[c] + Resveratrol[c] + 4 CO2'	Stilbene synthase (EC 2.3.1.95)		};			R111		'4-HPP[c] + GLU[c] --> TYR[c] + 2-OXO[c]'	Aromatic aminotransferase I (EC 2.6.1.5)	R111		'4-HPP[c] + GLU[c] --> TYR[c] + 2-OXO[c]'	Aromatic aminotransferase I (EC 2.6.1.5)
																												R112		'AC-CoA[c] + ATP[c] + CO2 --> MAL-CoA[c] + ADP[c] + P[c]'	Acetyl-CoA carboxylase (EC 6.4.1.2)		mnet = CalculateFluxModes(ReactionFormulas,CreateFluxModeOpts('parse-only',true));			R112		'4-HPP[c] + ALA[c] --> TYR[c] + PYR[c]'	Aromatic aminotransferase II (EC 2.6.1.58)	R112		'4-HPP[c] + ALA[c] --> TYR[c] + PYR[c]'	Aromatic aminotransferase II (EC 2.6.1.58)
																													};							R113		'TYR[c] + O2 --> Dopaquinone[c]'	Tyrosinase (EC 1.14.18.1)	R113		'TYR[c] + Tetrahydropteridine[c] + O2 --> DOPA[c] + Dihydropteridine[c]'	Tyrosine hydroxylase (EC 1.14.16.2)
																													mnet = CalculateFluxModes(ReactionFormulas,CreateFluxModeOpts('parse-only',true));							R114		'2 Dopaquinone[c] --> 2 DOPA[c] + O2'	Tyrosinase (EC 1.14.18.1)	R114		'DOPA[c] --> Dopamine[c] + CO2'	DOPA decarboxylase (EC 4.1.1.28)
																																				R115		'DOPA[c] --> Dopamine[c] + CO2'	DOPA decarboxylase (EC 4.1.1.28)	R115		'Dopamine[c] + 4-HPAA[c] --> Norcoclaurine[c]'	Norcoclaurine synthase (EC 4.2.1.78)
																																				R116		'Dopamine[c] + 4-HPAA[c] --> Norcoclaurine[c]'	Norcoclaurine synthase (EC 4.2.1.78)	R116		'SAM[c] + Norcoclaurine[c] --> SAH[c] + Coclaurine[c]'	Norcoclaurine 6-O-methyltransferase (EC 2.1.1.128)
																																				R117		'SAM[c] + Norcoclaurine[c] --> SAH[c] + Coclaurine[c]'	Norcoclaurine 6-O-methyltransferase (EC 2.1.1.128)	R117		'SAM[c] + Coclaurine[c] --> SAH[c] + Methylcoclaurine[c]'	Coclaurine-N-methyltransferase (EC 2.1.1.140)
																																				R118		'SAM[c] + Coclaurine[c] --> SAH[c] + Methylcoclaurine[c]'	Coclaurine-N-methyltransferase (EC 2.1.1.140)	R118		'Methylcoclaurine[c] + NADPH[c] + O2 --> 3-hydroxy-methylcoclaurine[c] + NADP[c]'	N-methylcoclaurine 3'-hydroxylase (EC 1.14.13.71)
																																				R119		'Methylcoclaurine[c] + NADPH[c] + O2 --> 3-hydroxy-methylcoclaurine[c] + NADP[c]'	N-methylcoclaurine 3'-hydroxylase (EC 1.14.13.71)	R119		'SAM[c] + 3-hydroxy-methylcoclaurine[c] --> SAH[c] + Reticuline[c]'	3'-hydroxy-N-methyl-(S)-coclaurine 4'-O-methyltransferase (EC 2.1.1.116)
																																				R120		'SAM[c] + 3-hydroxy-methylcoclaurine[c] --> SAH[c] + Reticuline[c]'	3'-hydroxy-N-methyl-(S)-coclaurine 4'-O-methyltransferase (EC 2.1.1.116)	R120		'SAH[c] --> HomoCYS[c] + Adenosine[c]'	S-adenosylhomocysteine synthase (EC 3.3.1.1)
																																				R121		'SAH[c] --> HomoCYS[c] + Adenosine[c]'	S-adenosylhomocysteine synthase (EC 3.3.1.1)	R121		'HomoCYS[c] + B12-CH3[c] --> MET[c] + B12[c]'	5-methyltetrahydrofolate:L-homocysteine S-methyltransferase (EC 2.1.1.13)
																																				R122		'HomoCYS[c] + B12-CH3[c] --> MET[c] + B12[c]'	5-methyltetrahydrofolate:L-homocysteine S-methyltransferase (EC 2.1.1.13)	R122		'ATP[c] + MET[c] --> P[c] + PP[c] + SAM[c]'	Methionine adenosyltransferase (EC 2.5.1.6)
																																				R123		'ATP[c] + MET[c] --> P[c] + PP[c] + SAM[c]'	Methionine adenosyltransferase (EC 2.5.1.6)	R123		'B12[c] + 5-MethylTHF[c] --> B12-CH3[c] + THF[c]'	5-methyltetrahydrofolate:L-homocysteine S-methyltransferase (EC 2.1.1.13)
																																				R124		'B12[c] + 5-MethylTHF[c] --> B12-CH3[c] + THF[c]'	5-methyltetrahydrofolate:L-homocysteine S-methyltransferase (EC 2.1.1.13)	R124		'3-PG[c] + NAD[c] --> 3-PHP[c] + NADH[c]'	Phosphoglycerate dehydrogenase (EC 1.1.1.95)
																																				R125		'3-PG[c] + NAD[c] --> 3-PHP[c] + NADH[c]'	Phosphoglycerate dehydrogenase (EC 1.1.1.95)	R125		'3-PHP[c] + GLU[c] --> 2-OXO[c] + 3-PS[c]'	Phosphoserine transaminase (EC 2.6.1.52)
																																				R126		'3-PHP[c] + GLU[c] --> 2-OXO[c] + 3-PS[c]'	Phosphoserine transaminase (EC 2.6.1.52)	R126		'3-PS[c] --> SER[c] + P[c]'	Phosphoserine phosphatase (EC 3.1.3.3)
																																				R127		'3-PS[c] --> SER[c] + P[c]'	Phosphoserine phosphatase (EC 3.1.3.3)	R127		'SER[c] + THF[c] --> GLY[c] + 5,10-MethyleneTHF[c]'	Glycine hydroxymethyltransferase (EC 2.1.2.1)
																																				R128		'SER[c] + THF[c] --> GLY[c] + 5,10-MethyleneTHF[c]'	Glycine hydroxymethyltransferase (EC 2.1.2.1)	R128		'GLX[c] + ALA[c] --> PYR[c] + GLY[c]'	Alanine–glyoxylate transaminase (EC 2.6.1.44)
																																				R129		'GLX[c] + ALA[c] --> PYR[c] + GLY[c]'	Alanine–glyoxylate transaminase (EC 2.6.1.44)	R129		'GLY[c] + NAD[c] + THF[c] --> NH3 + CO2 + NADH[c] + 5,10-MethyleneTHF[c]'	Glycine cleavage complex (LPD1 , GCV2 , GCV1 , GCV3)
																																				R130		'GLY[c] + NAD[c] + THF[c] --> NH3 + CO2 + NADH[c] + 5,10-MethyleneTHF[c]'	Glycine cleavage complex (LPD1 , GCV2 , GCV1 , GCV3)	R130		'5,10-MethyleneTHF[c] + NADPH[c] --> 5-MethylTHF[c] + NADP[c]'	Methylenetetrahydrofolate reductase (EC 1.5.1.20)
																																				R131		'5,10-MethyleneTHF[c] + NADPH[c] --> 5-MethylTHF[c] + NADP[c]'	Methylenetetrahydrofolate reductase (EC 1.5.1.20)	R131		'Dihydropteridine[c] + NADH[c] --> Tetrahydropteridine[c] + NAD[c]'	6,7-Dihydropteridine reductase (NADH dependent) (EC 1.5.1.34)
																																					};			R132		'Dihydropteridine[c] + NADPH[c] --> Tetrahydropteridine[c] + NADP[c]'	6,7-Dihydropteridine reductase (NADPH dependent) (EC 1.5.1.34)
																																					mnet = CalculateFluxModes(ReactionFormulas,CreateFluxModeOpts('parse-only',true));				};
																																									mnet = CalculateFluxModes(ReactionFormulas,CreateFluxModeOpts('parse-only',true));
